# Supplementary material for: Synthesis and Antiproliferative Activity of Marine Bromotyrosine Purpurealidin I and Its Derivatives
Source: Mar Drugs. 2018 Dec 3;16(12):481. doi: 10.3390/md16120481 (PMC6316490; doi:10.3390/md16120481)
Supplement: Supplementary file 1 [file marinedrugs-16-00481-s001.zip]

Archive with 7 entries (6 files):
- checkcif-Compound36.pdf
- __MACOSX/
- __MACOSX/._checkcif-Compound36.pdf
- Compound36.cif
- __MACOSX/._Compound36.cif
- marinedrugs-393678_Supporting Information.pdf
- __MACOSX/._marinedrugs-393678_Supporting Information.pdf
