# Supplementary material for: Synthesis and Antiproliferative Activity of Marine Bromotyrosine Purpurealidin I and Its Derivatives
Source: Mar Drugs. 2018 Dec 3;16(12):481. doi: 10.3390/md16120481 (PMC6316490; doi:10.3390/md16120481)
Supplement: Supplementary file 1 [file marinedrugs-16-00481-s001.zip › Compound36.cif]

 
data_shelx
 
_audit_creation_method            SHELXL-2013
_chemical_name_systematic
;
 ?
;
_chemical_name_common             ?
_chemical_melting_point           ?
_chemical_formula_moiety          'C15 H13 Br2 N3 O3, C H Cl3'
_chemical_formula_sum
 'C16 H14 Br2 Cl3 N3 O3' 
_chemical_formula_weight          562.47

loop_
 _atom_type_symbol
 _atom_type_description
 _atom_type_scat_dispersion_real
 _atom_type_scat_dispersion_imag
 _atom_type_scat_source
 'C'  'C'   0.0181   0.0091
 'International Tables Vol C Tables 4.2.6.8 and 6.1.1.4'
 'H'  'H'   0.0000   0.0000
 'International Tables Vol C Tables 4.2.6.8 and 6.1.1.4'
 'N'  'N'   0.0311   0.0180
 'International Tables Vol C Tables 4.2.6.8 and 6.1.1.4'
 'O'  'O'   0.0492   0.0322
 'International Tables Vol C Tables 4.2.6.8 and 6.1.1.4'
 'Br'  'Br'  -0.6763   1.2805
 'International Tables Vol C Tables 4.2.6.8 and 6.1.1.4'
 'Cl'  'Cl'   0.3639   0.7018
 'International Tables Vol C Tables 4.2.6.8 and 6.1.1.4'
 
_space_group_crystal_system       monoclinic
_space_group_IT_number            14
_space_group_name_H-M_alt         'P 21/n'
_space_group_name_Hall            '-P 2yn'
 
_shelx_space_group_comment
;
The symmetry employed for this shelxl refinement is uniquely defined
by the following loop, which should always be used as a source of
symmetry information in preference to the above space-group names.
They are only intended as comments.
;
 
loop_
 _space_group_symop_operation_xyz
 'x, y, z'
 '-x+1/2, y+1/2, -z+1/2'
 '-x, -y, -z'
 'x-1/2, -y-1/2, z-1/2'
 
_cell_length_a                    4.4118(3)
_cell_length_b                    24.7517(14)
_cell_length_c                    18.6721(11)
_cell_angle_alpha                 90
_cell_angle_beta                  96.690(6)
_cell_angle_gamma                 90
_cell_volume                      2025.1(2)
_cell_formula_units_Z             4
_cell_measurement_temperature     120
_cell_measurement_reflns_used   4737
_cell_measurement_theta_min     4.2830
_cell_measurement_theta_max     67.2140

 
_exptl_crystal_description        needle 
_exptl_crystal_colour             colourless 
_exptl_crystal_density_meas       ? 
_exptl_crystal_density_method     ?              
_exptl_crystal_density_diffrn     1.845          
_exptl_crystal_F_000              1104
_exptl_transmission_factor_min    ?                                             
_exptl_transmission_factor_max    ?                                             
_exptl_crystal_size_max           0.36 
_exptl_crystal_size_mid           0.06 
_exptl_crystal_size_min           0.06 
_exptl_absorpt_coefficient_mu     8.928
_shelx_estimated_absorpt_T_min    ? 
_shelx_estimated_absorpt_T_max    ? 
_exptl_absorpt_correction_T_min                   0.17638
_exptl_absorpt_correction_T_max                   1.00000
_exptl_absorpt_correction_type            multi-scan
_exptl_absorpt_process_details
;
CrysAlisPro 1.171.38.41l (Rigaku Oxford Diffraction, 2015)
Empirical absorption correction using spherical harmonics,
 implemented in SCALE3 ABSPACK scaling algorithm.
;
_oxdiff_exptl_absorpt_empirical_full_min           0.544
_oxdiff_exptl_absorpt_empirical_full_max           2.984
_oxdiff_exptl_absorpt_empirical_details
;
Empirical correction (ABSPACK) includes:
- Absorption correction using spherical harmonics
- Frame scaling
;

 
_exptl_special_details
;
 ?
;
 
_diffrn_ambient_temperature 119.7(4) 
_diffrn_ambient_environment N~2~
_diffrn_source 'fine-focus sealed X-ray tube'
_diffrn_source_type 'Enhance (Cu) X-ray Source'
_diffrn_radiation_probe x-ray
_diffrn_radiation_type 'Cu K\a'
_diffrn_radiation_wavelength 1.54184
_diffrn_radiation_monochromator graphite
_diffrn_measurement_device 'four-circle diffractometer'
_diffrn_measurement_device_type 'Xcalibur, Sapphire3, Gemini'
_diffrn_detector 'CCD plate'
_diffrn_detector_type Sapphire3
_diffrn_detector_area_resol_mean 16.2879
_diffrn_measurement_method        '\w scans' 

_diffrn_reflns_number             10190
_diffrn_reflns_av_unetI/netI      0.0377
_diffrn_reflns_av_R_equivalents   0.0447
_diffrn_reflns_limit_h_min        -4
_diffrn_reflns_limit_h_max        5
_diffrn_reflns_limit_k_min        -28
_diffrn_reflns_limit_k_max        26
_diffrn_reflns_limit_l_min        -21
_diffrn_reflns_limit_l_max        12
_diffrn_reflns_theta_min          2.978
_diffrn_reflns_theta_max          63.989
_diffrn_reflns_theta_full         64.000
_diffrn_measured_fraction_theta_max   0.969
_diffrn_measured_fraction_theta_full  0.969
_diffrn_reflns_Laue_measured_fraction_max    0.969
_diffrn_reflns_Laue_measured_fraction_full   0.969
_diffrn_reflns_point_group_measured_fraction_max   0.969
_diffrn_reflns_point_group_measured_fraction_full  0.969
_reflns_number_total              3240
_reflns_number_gt                 2931
_reflns_threshold_expression      'I > 2\s(I)'
_reflns_Friedel_coverage          0.000
_reflns_Friedel_fraction_max      .
_reflns_Friedel_fraction_full     .
 
_reflns_special_details
;
 Reflections were merged by SHELXL according to the crystal
 class for the calculation of statistics and refinement.
 
 _reflns_Friedel_fraction is defined as the number of unique
 Friedel pairs measured divided by the number that would be
 possible theoretically, ignoring centric projections and
 systematic absences.
;
 
_computing_data_collection     'CrysAlisPro 1.171.38.41l (Rigaku OD, 2015)'
_computing_cell_refinement     'CrysAlisPro 1.171.38.41l (Rigaku OD, 2015)'
_computing_data_reduction      'CrysAlisPro 1.171.38.41l (Rigaku OD, 2015)'

_computing_structure_solution     'SHELXS-2013 (Sheldrick, 2013)'
_computing_structure_refinement   'SHELXL-2013 (Sheldrick, 2013)'
_computing_molecular_graphics     ?
_computing_publication_material   ?
 
_refine_special_details
;
 ?
;
_refine_ls_structure_factor_coef  Fsqd
_refine_ls_matrix_type            full
_refine_ls_weighting_scheme       calc
_refine_ls_weighting_details
'w=1/[\s^2^(Fo^2^)+(0.0899P)^2^+0.3607P] where P=(Fo^2^+2Fc^2^)/3'
_atom_sites_solution_primary      ?
_atom_sites_solution_secondary    ?
_atom_sites_solution_hydrogens    mixed
_refine_ls_hydrogen_treatment     mixed
_refine_ls_extinction_method      none
_refine_ls_extinction_coef        .
_refine_ls_number_reflns          3240
_refine_ls_number_parameters      248
_refine_ls_number_restraints      2
_refine_ls_R_factor_all           0.0497
_refine_ls_R_factor_gt            0.0455
_refine_ls_wR_factor_ref          0.1259
_refine_ls_wR_factor_gt           0.1220
_refine_ls_goodness_of_fit_ref    1.060
_refine_ls_restrained_S_all       1.061
_refine_ls_shift/su_max           0.000
_refine_ls_shift/su_mean          0.000
 
loop_
 _atom_site_label
 _atom_site_type_symbol
 _atom_site_fract_x
 _atom_site_fract_y
 _atom_site_fract_z
 _atom_site_U_iso_or_equiv
 _atom_site_adp_type
 _atom_site_occupancy
 _atom_site_site_symmetry_order  
 _atom_site_calc_flag
 _atom_site_refinement_flags_posn
 _atom_site_refinement_flags_adp
 _atom_site_refinement_flags_occupancy
 _atom_site_disorder_assembly
 _atom_site_disorder_group
C1 C 0.3629(9) 0.08261(15) -0.3641(2) 0.0250(8) Uani 1 1 d . . . . .
C1C C -0.0666(10) 0.21194(16) 0.3572(2) 0.0327(9) Uani 1 1 d . . . . .
H1C H 0.1098 0.2360 0.3664 0.039 Uiso 1 1 calc R U . . .
C2 C 0.5150(9) 0.04212(15) -0.3223(2) 0.0241(8) Uani 1 1 d . . . . .
C3 C 0.7391(9) 0.05271(14) -0.2666(2) 0.0239(8) Uani 1 1 d . . . . .
H3 H 0.8360 0.0243 -0.2405 0.029 Uiso 1 1 calc R U . . .
C4 C 0.8211(8) 0.10566(15) -0.2492(2) 0.0219(7) Uani 1 1 d . . . . .
C5 C 0.6735(8) 0.14747(14) -0.28881(19) 0.0218(8) Uani 1 1 d . . . . .
H5 H 0.7224 0.1832 -0.2772 0.026 Uiso 1 1 calc R U . . .
C6 C 0.4533(9) 0.13560(15) -0.3457(2) 0.0241(8) Uani 1 1 d . . . . .
C7 C 0.2416(13) 0.0675(2) -0.4874(2) 0.0457(12) Uani 1 1 d . . . . .
H7A H 0.0731 0.0592 -0.5230 0.069 Uiso 1 1 calc R U . . .
H7B H 0.3907 0.0391 -0.4863 0.069 Uiso 1 1 calc R U . . .
H7C H 0.3324 0.1010 -0.4993 0.069 Uiso 1 1 calc R U . . .
C8 C 1.0635(9) 0.11721(14) -0.1870(2) 0.0233(8) Uani 1 1 d . . . . .
H8A H 1.2585 0.1042 -0.1991 0.028 Uiso 1 1 calc R U . . .
H8B H 1.0800 0.1560 -0.1800 0.028 Uiso 1 1 calc R U . . .
C9 C 0.9967(8) 0.09135(14) -0.11804(19) 0.0212(7) Uani 1 1 d . . . . .
C10 C 0.7916(8) 0.12213(14) -0.0731(2) 0.0226(8) Uani 1 1 d . . . . .
C11 C 0.5515(8) 0.11388(15) 0.04056(19) 0.0222(8) Uani 1 1 d . . . . .
C12 C 0.4326(9) 0.16583(15) 0.0420(2) 0.0281(8) Uani 1 1 d . . . . .
H12 H 0.4667 0.1909 0.0067 0.034 Uiso 1 1 calc R U . . .
C13 C 0.2628(10) 0.17944(17) 0.0969(2) 0.0333(10) Uani 1 1 d . . . . .
H13 H 0.1833 0.2141 0.0995 0.040 Uiso 1 1 calc R U . . .
C14 C 0.2120(10) 0.14102(17) 0.1479(2) 0.0328(9) Uani 1 1 d . . . . .
H14 H 0.0953 0.1491 0.1849 0.039 Uiso 1 1 calc R U . . .
C15 C 0.3389(10) 0.09026(18) 0.1426(2) 0.0326(9) Uani 1 1 d . . . . .
H15 H 0.3069 0.0645 0.1772 0.039 Uiso 1 1 calc R U . . .
N1 N 1.0949(7) 0.04578(13) -0.09247(17) 0.0247(7) Uani 1 1 d D . . . .
N2 N 0.7312(7) 0.09577(12) -0.01151(17) 0.0239(7) Uani 1 1 d . . . . .
H2 H 0.8135 0.0645 -0.0042 0.029 Uiso 1 1 calc R U . . .
N3 N 0.5058(8) 0.07662(13) 0.08991(17) 0.0264(7) Uani 1 1 d . . . . .
O1 O 0.1339(7) 0.07190(11) -0.41740(15) 0.0315(6) Uani 1 1 d . . . . .
O2 O 1.2794(6) 0.02018(11) -0.13715(15) 0.0291(6) Uani 1 1 d D . . . .
O3 O 0.6933(7) 0.16599(11) -0.09183(15) 0.0289(6) Uani 1 1 d . . . . .
Br1 Br 0.25340(10) 0.19319(2) -0.39964(2) 0.03136(18) Uani 1 1 d . . . . .
Br2 Br 0.39517(10) -0.03070(2) -0.34248(2) 0.03309(18) Uani 1 1 d . . . . .
Cl1 Cl 0.0661(3) 0.14592(4) 0.34635(6) 0.0401(3) Uani 1 1 d . . . . .
Cl2 Cl -0.2786(3) 0.21504(5) 0.43145(6) 0.0464(3) Uani 1 1 d . . . . .
Cl3 Cl -0.2864(3) 0.23286(4) 0.27710(6) 0.0455(3) Uani 1 1 d . . . . .
H2O H 1.325(11) -0.0148(11) -0.115(2) 0.042(13) Uiso 1 1 d D . . . .
 
loop_
 _atom_site_aniso_label
 _atom_site_aniso_U_11
 _atom_site_aniso_U_22
 _atom_site_aniso_U_33
 _atom_site_aniso_U_23
 _atom_site_aniso_U_13
 _atom_site_aniso_U_12
C1 0.027(2) 0.032(2) 0.0175(19) 0.0024(14) 0.0074(16) -0.0038(15)
C1C 0.032(2) 0.031(2) 0.035(2) -0.0005(16) 0.0014(18) -0.0024(16)
C2 0.027(2) 0.0233(17) 0.023(2) -0.0020(14) 0.0080(16) -0.0049(14)
C3 0.027(2) 0.0277(18) 0.0184(18) 0.0017(13) 0.0091(16) 0.0026(14)
C4 0.0200(19) 0.0297(18) 0.0182(18) 0.0014(13) 0.0110(15) 0.0008(14)
C5 0.0208(19) 0.0249(17) 0.0216(19) 0.0026(13) 0.0100(15) -0.0029(13)
C6 0.0225(19) 0.0288(19) 0.0220(19) 0.0076(14) 0.0066(15) 0.0013(14)
C7 0.065(3) 0.056(3) 0.016(2) -0.0025(18) 0.003(2) -0.011(2)
C8 0.0189(19) 0.0290(18) 0.023(2) 0.0029(14) 0.0075(15) -0.0024(14)
C9 0.0204(19) 0.0258(18) 0.0169(18) -0.0024(13) 0.0006(14) -0.0039(14)
C10 0.0167(18) 0.0278(19) 0.023(2) -0.0016(14) 0.0012(14) -0.0005(14)
C11 0.0175(19) 0.0335(19) 0.0160(18) -0.0027(14) 0.0040(14) -0.0003(14)
C12 0.030(2) 0.0288(19) 0.026(2) -0.0014(14) 0.0079(17) 0.0002(15)
C13 0.036(3) 0.029(2) 0.035(2) -0.0045(16) 0.0078(19) 0.0060(16)
C14 0.030(2) 0.044(2) 0.026(2) -0.0070(17) 0.0099(18) 0.0027(17)
C15 0.035(2) 0.043(2) 0.021(2) 0.0004(16) 0.0071(17) 0.0018(18)
N1 0.0236(18) 0.0321(17) 0.0191(17) -0.0028(12) 0.0059(13) -0.0006(13)
N2 0.0248(17) 0.0258(15) 0.0223(16) 0.0025(12) 0.0068(13) 0.0027(12)
N3 0.0272(18) 0.0328(17) 0.0198(17) 0.0008(12) 0.0053(14) 0.0058(13)
O1 0.0339(16) 0.0373(15) 0.0223(14) 0.0017(11) -0.0013(12) -0.0023(12)
O2 0.0307(16) 0.0333(14) 0.0252(14) 0.0026(11) 0.0117(12) 0.0088(11)
O3 0.0310(15) 0.0318(15) 0.0250(15) 0.0036(11) 0.0076(12) 0.0054(11)
Br1 0.0305(3) 0.0326(3) 0.0303(3) 0.01088(15) 0.00043(19) 0.00058(15)
Br2 0.0420(3) 0.0267(3) 0.0295(3) -0.00227(14) -0.0008(2) -0.00404(16)
Cl1 0.0483(7) 0.0288(5) 0.0427(6) 0.0018(4) 0.0030(5) 0.0041(4)
Cl2 0.0400(7) 0.0642(8) 0.0353(6) -0.0140(5) 0.0055(5) -0.0070(5)
Cl3 0.0567(8) 0.0395(6) 0.0378(6) 0.0041(4) -0.0056(5) 0.0082(5)
 
_geom_special_details
;
 All esds (except the esd in the dihedral angle between two l.s. planes)
 are estimated using the full covariance matrix.  The cell esds are taken
 into account individually in the estimation of esds in distances, angles
 and torsion angles; correlations between esds in cell parameters are only
 used when they are defined by crystal symmetry.  An approximate (isotropic)
 treatment of cell esds is used for estimating esds involving l.s. planes.
;
 
loop_
 _geom_bond_atom_site_label_1
 _geom_bond_atom_site_label_2
 _geom_bond_distance
 _geom_bond_site_symmetry_2
 _geom_bond_publ_flag
C1 O1 1.359(5) . ?
C1 C2 1.394(5) . ?
C1 C6 1.402(5) . ?
C1C Cl1 1.756(4) . ?
C1C Cl2 1.762(5) . ?
C1C Cl3 1.763(4) . ?
C1C H1C 0.9800 . ?
C2 C3 1.374(6) . ?
C2 Br2 1.904(4) . ?
C3 C4 1.388(5) . ?
C3 H3 0.9300 . ?
C4 C5 1.389(5) . ?
C4 C8 1.511(5) . ?
C5 C6 1.385(5) . ?
C5 H5 0.9300 . ?
C6 Br1 1.902(4) . ?
C7 O1 1.445(6) . ?
C7 H7A 0.9600 . ?
C7 H7B 0.9600 . ?
C7 H7C 0.9600 . ?
C8 C9 1.497(5) . ?
C8 H8A 0.9700 . ?
C8 H8B 0.9700 . ?
C9 N1 1.281(5) . ?
C9 C10 1.510(5) . ?
C10 O3 1.206(5) . ?
C10 N2 1.375(5) . ?
C11 N3 1.336(5) . ?
C11 C12 1.390(5) . ?
C11 N2 1.398(5) . ?
C12 C13 1.380(6) . ?
C12 H12 0.9300 . ?
C13 C14 1.383(6) . ?
C13 H13 0.9300 . ?
C14 C15 1.384(6) . ?
C14 H14 0.9300 . ?
C15 N3 1.339(6) . ?
C15 H15 0.9300 . ?
N1 O2 1.385(4) . ?
N2 H2 0.8600 . ?
O2 H2O 0.974(19) . ?
 
loop_
 _geom_angle_atom_site_label_1
 _geom_angle_atom_site_label_2
 _geom_angle_atom_site_label_3
 _geom_angle
 _geom_angle_site_symmetry_1
 _geom_angle_site_symmetry_3
 _geom_angle_publ_flag
O1 C1 C2 122.6(3) . . ?
O1 C1 C6 121.9(3) . . ?
C2 C1 C6 115.5(4) . . ?
Cl1 C1C Cl2 110.2(2) . . ?
Cl1 C1C Cl3 109.5(2) . . ?
Cl2 C1C Cl3 111.4(2) . . ?
Cl1 C1C H1C 108.6 . . ?
Cl2 C1C H1C 108.6 . . ?
Cl3 C1C H1C 108.6 . . ?
C3 C2 C1 123.0(3) . . ?
C3 C2 Br2 119.3(3) . . ?
C1 C2 Br2 117.7(3) . . ?
C2 C3 C4 120.2(3) . . ?
C2 C3 H3 119.9 . . ?
C4 C3 H3 119.9 . . ?
C3 C4 C5 119.0(4) . . ?
C3 C4 C8 120.0(3) . . ?
C5 C4 C8 120.9(3) . . ?
C6 C5 C4 119.6(3) . . ?
C6 C5 H5 120.2 . . ?
C4 C5 H5 120.2 . . ?
C5 C6 C1 122.8(3) . . ?
C5 C6 Br1 119.2(3) . . ?
C1 C6 Br1 118.0(3) . . ?
O1 C7 H7A 109.5 . . ?
O1 C7 H7B 109.5 . . ?
H7A C7 H7B 109.5 . . ?
O1 C7 H7C 109.5 . . ?
H7A C7 H7C 109.5 . . ?
H7B C7 H7C 109.5 . . ?
C9 C8 C4 112.8(3) . . ?
C9 C8 H8A 109.0 . . ?
C4 C8 H8A 109.0 . . ?
C9 C8 H8B 109.0 . . ?
C4 C8 H8B 109.0 . . ?
H8A C8 H8B 107.8 . . ?
N1 C9 C8 127.2(3) . . ?
N1 C9 C10 115.8(3) . . ?
C8 C9 C10 116.9(3) . . ?
O3 C10 N2 124.9(3) . . ?
O3 C10 C9 120.7(3) . . ?
N2 C10 C9 114.4(3) . . ?
N3 C11 C12 122.5(4) . . ?
N3 C11 N2 113.7(3) . . ?
C12 C11 N2 123.8(3) . . ?
C13 C12 C11 118.6(4) . . ?
C13 C12 H12 120.7 . . ?
C11 C12 H12 120.7 . . ?
C12 C13 C14 119.3(4) . . ?
C12 C13 H13 120.4 . . ?
C14 C13 H13 120.4 . . ?
C13 C14 C15 118.4(4) . . ?
C13 C14 H14 120.8 . . ?
C15 C14 H14 120.8 . . ?
N3 C15 C14 122.9(4) . . ?
N3 C15 H15 118.6 . . ?
C14 C15 H15 118.6 . . ?
C9 N1 O2 112.1(3) . . ?
C10 N2 C11 127.6(3) . . ?
C10 N2 H2 116.2 . . ?
C11 N2 H2 116.2 . . ?
C11 N3 C15 118.2(3) . . ?
C1 O1 C7 112.4(3) . . ?
N1 O2 H2O 105(2) . . ?
 
loop_
 _geom_torsion_atom_site_label_1
 _geom_torsion_atom_site_label_2
 _geom_torsion_atom_site_label_3
 _geom_torsion_atom_site_label_4
 _geom_torsion
 _geom_torsion_site_symmetry_1
 _geom_torsion_site_symmetry_2
 _geom_torsion_site_symmetry_3
 _geom_torsion_site_symmetry_4
 _geom_torsion_publ_flag
O1 C1 C2 C3 -177.5(4) . . . . ?
C6 C1 C2 C3 -0.1(6) . . . . ?
O1 C1 C2 Br2 0.7(5) . . . . ?
C6 C1 C2 Br2 178.2(3) . . . . ?
C1 C2 C3 C4 0.8(6) . . . . ?
Br2 C2 C3 C4 -177.4(3) . . . . ?
C2 C3 C4 C5 0.0(5) . . . . ?
C2 C3 C4 C8 178.9(3) . . . . ?
C3 C4 C5 C6 -1.4(5) . . . . ?
C8 C4 C5 C6 179.7(3) . . . . ?
C4 C5 C6 C1 2.2(6) . . . . ?
C4 C5 C6 Br1 -179.9(3) . . . . ?
O1 C1 C6 C5 176.1(4) . . . . ?
C2 C1 C6 C5 -1.4(6) . . . . ?
O1 C1 C6 Br1 -1.9(5) . . . . ?
C2 C1 C6 Br1 -179.3(3) . . . . ?
C3 C4 C8 C9 -54.1(5) . . . . ?
C5 C4 C8 C9 124.7(4) . . . . ?
C4 C8 C9 N1 95.0(4) . . . . ?
C4 C8 C9 C10 -85.2(4) . . . . ?
N1 C9 C10 O3 178.3(3) . . . . ?
C8 C9 C10 O3 -1.5(5) . . . . ?
N1 C9 C10 N2 -2.0(5) . . . . ?
C8 C9 C10 N2 178.2(3) . . . . ?
N3 C11 C12 C13 0.5(6) . . . . ?
N2 C11 C12 C13 -178.8(4) . . . . ?
C11 C12 C13 C14 -1.0(6) . . . . ?
C12 C13 C14 C15 1.1(7) . . . . ?
C13 C14 C15 N3 -0.7(7) . . . . ?
C8 C9 N1 O2 -0.5(5) . . . . ?
C10 C9 N1 O2 179.7(3) . . . . ?
O3 C10 N2 C11 -0.5(6) . . . . ?
C9 C10 N2 C11 179.8(3) . . . . ?
N3 C11 N2 C10 172.4(3) . . . . ?
C12 C11 N2 C10 -8.2(6) . . . . ?
C12 C11 N3 C15 -0.1(6) . . . . ?
N2 C11 N3 C15 179.3(3) . . . . ?
C14 C15 N3 C11 0.2(6) . . . . ?
C2 C1 O1 C7 -94.4(4) . . . . ?
C6 C1 O1 C7 88.4(5) . . . . ?
 
_refine_diff_density_max    0.903
_refine_diff_density_min   -0.544
_refine_diff_density_rms    0.137

_shelxl_version_number 2013-4

_shelx_res_file
;
TITL IT-24 in P2(1)/n
CELL  1.54184   4.4118  24.7517  18.6721   90.000   96.690   90.000
ZERR     4.00   0.0003   0.0014   0.0011    0.000    0.006    0.000
LATT   1
SYMM  1/2 - X, 1/2 + Y, 1/2 - Z
SFAC  C    H    N    O    BR   CL
UNIT  64 56 12 12 8 12
MERG   2
OMIT     0.00 128.00
OMIT    -2  14   7
OMIT     2   2  18
DFIX     0.980   0.020 H2O O2
DANG     2.000   0.040 N1 H2O
FMAP   2
PLAN   20
ACTA   128.00
BOND   $H
CONF
L.S.   4
WGHT    0.089900    0.360700
FVAR       2.96856
C1    1    0.362874    0.082608   -0.364135    11.00000    0.02708    0.03158 =
         0.01755    0.00240    0.00740   -0.00381
C1C   1   -0.066615    0.211943    0.357189    11.00000    0.03152    0.03083 =
         0.03512   -0.00053    0.00138   -0.00235
AFIX  13
H1C   2    0.109846    0.236041    0.366449    11.00000   -1.20000
AFIX   0
C2    1    0.515028    0.042116   -0.322251    11.00000    0.02696    0.02332 =
         0.02307   -0.00196    0.00799   -0.00487
C3    1    0.739063    0.052705   -0.266573    11.00000    0.02714    0.02768 =
         0.01839    0.00167    0.00905    0.00259
AFIX  43
H3    2    0.836036    0.024333   -0.240488    11.00000   -1.20000
AFIX   0
C4    1    0.821056    0.105660   -0.249152    11.00000    0.01997    0.02967 =
         0.01821    0.00136    0.01102    0.00078
C5    1    0.673527    0.147471   -0.288807    11.00000    0.02082    0.02490 =
         0.02160    0.00259    0.00997   -0.00287
AFIX  43
H5    2    0.722379    0.183210   -0.277224    11.00000   -1.20000
AFIX   0
C6    1    0.453294    0.135599   -0.345685    11.00000    0.02255    0.02881 =
         0.02203    0.00759    0.00662    0.00133
C7    1    0.241568    0.067456   -0.487373    11.00000    0.06460    0.05620 =
         0.01575   -0.00250    0.00277   -0.01105
AFIX  33
H7A   2    0.073094    0.059236   -0.523019    11.00000   -1.50000
H7B   2    0.390747    0.039143   -0.486297    11.00000   -1.50000
H7C   2    0.332384    0.101039   -0.499273    11.00000   -1.50000
AFIX   0
C8    1    1.063465    0.117209   -0.186985    11.00000    0.01888    0.02902 =
         0.02316    0.00285    0.00755   -0.00240
AFIX  23
H8A   2    1.258526    0.104159   -0.199056    11.00000   -1.20000
H8B   2    1.080027    0.155975   -0.179979    11.00000   -1.20000
AFIX   0
C9    1    0.996682    0.091349   -0.118039    11.00000    0.02036    0.02582 =
         0.01691   -0.00236    0.00061   -0.00393
C10   1    0.791636    0.122130   -0.073067    11.00000    0.01673    0.02780 =
         0.02308   -0.00161    0.00116   -0.00055
C11   1    0.551520    0.113877    0.040564    11.00000    0.01752    0.03346 =
         0.01601   -0.00269    0.00403   -0.00029
C12   1    0.432564    0.165827    0.041984    11.00000    0.03037    0.02877 =
         0.02612   -0.00138    0.00791    0.00016
AFIX  43
H12   2    0.466691    0.190879    0.006676    11.00000   -1.20000
AFIX   0
C13   1    0.262775    0.179441    0.096887    11.00000    0.03609    0.02943 =
         0.03536   -0.00455    0.00784    0.00599
AFIX  43
H13   2    0.183348    0.214092    0.099544    11.00000   -1.20000
AFIX   0
C14   1    0.212005    0.141020    0.147899    11.00000    0.02987    0.04386 =
         0.02626   -0.00702    0.00986    0.00271
AFIX  43
H14   2    0.095317    0.149106    0.184886    11.00000   -1.20000
AFIX   0
C15   1    0.338867    0.090263    0.142629    11.00000    0.03450    0.04293 =
         0.02116    0.00038    0.00712    0.00176
AFIX  43
H15   2    0.306857    0.064490    0.177203    11.00000   -1.20000
AFIX   0
N1    3    1.094893    0.045776   -0.092470    11.00000    0.02363    0.03212 =
         0.01914   -0.00278    0.00590   -0.00056
N2    3    0.731182    0.095765   -0.011513    11.00000    0.02476    0.02576 =
         0.02229    0.00250    0.00684    0.00270
AFIX  43
H2    2    0.813532    0.064459   -0.004178    11.00000   -1.20000
AFIX   0
N3    3    0.505767    0.076618    0.089914    11.00000    0.02725    0.03280 =
         0.01979    0.00078    0.00531    0.00583
O1    4    0.133880    0.071898   -0.417403    11.00000    0.03390    0.03734 =
         0.02231    0.00174   -0.00127   -0.00228
O2    4    1.279369    0.020175   -0.137153    11.00000    0.03074    0.03328 =
         0.02523    0.00262    0.01172    0.00881
O3    4    0.693315    0.165986   -0.091835    11.00000    0.03096    0.03183 =
         0.02500    0.00356    0.00762    0.00539
BR1   5    0.253402    0.193187   -0.399636    11.00000    0.03049    0.03257 =
         0.03030    0.01088    0.00043    0.00058
BR2   5    0.395173   -0.030702   -0.342475    11.00000    0.04196    0.02668 =
         0.02947   -0.00227   -0.00079   -0.00404
CL1   6    0.066086    0.145918    0.346349    11.00000    0.04831    0.02883 =
         0.04273    0.00179    0.00295    0.00408
CL2   6   -0.278592    0.215039    0.431453    11.00000    0.04000    0.06419 =
         0.03529   -0.01399    0.00546   -0.00697
CL3   6   -0.286449    0.232858    0.277096    11.00000    0.05667    0.03948 =
         0.03776    0.00411   -0.00564    0.00820
H2O   2    1.325328   -0.014765   -0.114516    11.00000    0.04184
HKLF    4

REM  IT-24 in P2(1)/n
REM R1 =  0.0455 for    2931 Fo > 4sig(Fo)  and  0.0497 for all    3240 data
REM    248 parameters refined using      2 restraints

END

WGHT      0.0899      0.3608

REM Highest difference peak  0.903,  deepest hole -0.544,  1-sigma level  0.137
Q1    1   0.2558 -0.0318 -0.3776  11.00000  0.05    0.90
Q2    1   0.1217  0.1879 -0.4355  11.00000  0.05    0.89
Q3    1   0.2376  0.2285 -0.3791  11.00000  0.05    0.87
Q4    1   0.2772  0.1573 -0.4147  11.00000  0.05    0.87
Q5    1   0.3998  0.1919 -0.3671  11.00000  0.05    0.85
Q6    1   0.2403  0.1566 -0.3837  11.00000  0.05    0.83
Q7    1   0.2828  0.2277 -0.4162  11.00000  0.05    0.78
Q8    1   0.3779  0.0070 -0.3204  11.00000  0.05    0.78
Q9    1   0.5136 -0.0315 -0.3074  11.00000  0.05    0.77
Q10   1   0.3645 -0.0607 -0.3731  11.00000  0.05    0.75
Q11   1   0.3837 -0.0668 -0.3188  11.00000  0.05    0.75
Q12   1   0.4544  0.0085 -0.3549  11.00000  0.05    0.73
Q13   1   0.3661 -0.0007 -0.3745  11.00000  0.05    0.72
Q14   1   0.2409  0.2203 -0.4335  11.00000  0.05    0.68
Q15   1  -0.1117  0.2145  0.3077  11.00000  0.05    0.48
Q16   1   0.4208  0.1183 -0.3800  11.00000  0.05    0.47
Q17   1  -0.2945  0.1970  0.2662  11.00000  0.05    0.47
Q18   1   0.0881  0.1854  0.3626  11.00000  0.05    0.45
Q19   1  -0.4517  0.2187  0.3996  11.00000  0.05    0.43
Q20   1  -0.3237  0.2428  0.3973  11.00000  0.05    0.43
;
_shelx_res_checksum   17255

_shelx_hkl_file
;
   0   0   2 6251.27 376.381   1
   0   0  -2 5107.14 299.429  17
   0   0  -3 154.216 122.639  17
   0   0  -3-22.4987 70.6857   3
   0   0   3 35.8689 141.599   1
   0   0  -4 774209. 4691.23   3
   0   0   4 871388. 5882.30   1
   0   0   5 111.119 133.708   1
   0   0  -5 30.8609 92.1954   3
   0   0   6 7124.88 501.647   1
   0   0  -6 6188.48 555.140   3
   0   0  -6 6264.61 705.923  21
   0   0  -7 137.582 168.065   3
   0   0   7 146.832 140.536   1
   0   0  -7 10.3303 165.618  21
   0   0  -8 19594.9 1410.38  21
   0   0  -8 20135.2 1210.72   3
   0   0  -9 201.646 191.078  21
   0   0  -9 118.098 132.667   3
   0   0 -10 3336.04 595.470   3
   0   0 -10 3965.63 733.530  21
   0   0 -10 4252.83 735.544  25
   0   0 -11 74.3907 188.616   3
   0   0 -11 220.858 194.958  25
   0   0 -11 91.6946 228.359  21
   0   0 -12 155288. 4832.12  25
   0   0 -12 126231. 4049.17   3
   0   0 -13 583.598 922.868   3
   0   0 -13 62.8647 559.580  25
   0   0 -14 10526.5 796.196  10
   0   0 -15 309.951 352.837  10
   0   0 -16 108788. 2742.60  10
   0   0 -17 26.9894 136.496  10
   0   0 -18 3579.14 600.158  10
   0   0 -19 1134.61 381.151  10
   0   0 -20 31128.5 1455.91   9
   0   0 -20 26594.6 1287.21  10
   0   0 -21 273.872 172.394  10
   0  -1   1 16139.3 685.769   1
   0  -1   2 1326.43 304.093   1
   0  -1  -2 1498.77 256.609  17
   0  -1  -2 1766.35 177.104   3
   0   1   3 234301. 2181.03   1
   0  -1  -3 274418. 3246.59  17
   0   1  -3 254580. 2387.04   3
   0  -1   3 239623. 3519.90   1
   0  -1  -3 260179. 2765.72  21
   0  -1  -3 240262. 2338.55   3
   0  -1  -4 83459.9 1847.46  21
   0   1  -4 74262.6 1528.38   3
   0  -1  -4 82799.3 1893.05  17
   0   1   4 80768.5 1403.71   1
   0  -1   4 81326.3 2049.99   1
   0  -1  -4 73713.0 1528.13   3
   0  -1  -5 41691.4 1495.77  21
   0   1   5 42568.8 977.463   1
   0  -1  -5 43600.7 1334.80   3
   0   1  -5 40439.3 1220.86   3
   0  -1   5 44633.2 1511.52   1
   0   1  -6 56797.5 1606.97   3
   0  -1  -6 55574.0 1957.95  21
   0  -1  -6 59538.6 1690.72   3
   0  -1   6 60407.9 1693.95   1
   0   1   6 59925.9 1121.19   1
   0  -1  -7 46784.5 1973.46  21
   0  -1  -7 46496.8 1646.67   3
   0   1  -7 45543.1 1644.11   3
   0   1   7 47511.9 1041.45   1
   0  -1   7 52016.6 1568.85   1
   0  -1  -8 36084.7 1819.92  25
   0  -1  -8 31598.8 1722.11  21
   0   1  -8 33423.9 1501.24   3
   0   1  -8 31450.0 1849.34  21
   0  -1   8 34684.3 1276.29   1
   0  -1  -8 31234.2 1503.00   3
   0   1  -9 55350.4 2136.88   3
   0  -1  -9 52440.2 2103.28   3
   0   1  -9 48278.8 2498.62  21
   0  -1  -9 48864.8 2353.88  21
   0  -1  -9 57558.2 2453.96  25
   0  -1 -10 6422.96 783.924   3
   0   1 -10 6227.67 963.480  21
   0  -1 -10 5831.60 885.914  21
   0   1 -10 5257.89 749.082   3
   0  -1 -10 6302.54 870.202  25
   0   1 -11 505.619 422.622  25
   0   1 -11 338.216 307.322   3
   0  -1 -11 183.725 212.482  25
   0  -1 -11 200.699 201.179  21
   0   1 -11 293.177 387.008  21
   0  -1 -11 196.484 185.305   3
   0  -1 -12 111127. 3843.73   3
   0   1 -12 108689. 3685.59   3
   0  -1 -12 135893. 4616.18  25
   0   1 -12 111544. 4494.40  21
   0   1 -12 130573. 4341.72  25
   0   1 -13 82859.9 3715.80  25
   0   1 -13 62315.7 2988.19   3
   0  -1 -13 86592.0 3872.63  25
   0  -1 -13 64264.5 3107.27   3
   0  -1 -14 111.550 193.538  10
   0   1 -14 11.1966 125.075  10
   0   1 -15 19499.2 1144.31  10
   0  -1 -15 20934.8 1179.63  10
   0  -1 -16 15257.7 1131.24  10
   0   1 -16 10388.5 837.821  10
   0   1 -17 1579.72 387.404  10
   0  -1 -17 1443.19 345.371  10
   0   1 -18 24068.6 1264.57  10
   0  -1 -18 23607.9 1304.90  10
   0   1 -19 21895.4 1204.46  10
   0  -1 -19 22898.9 1280.87  10
   0   1 -20 5745.84 631.325   9
   0  -1 -20 7501.84 732.528   9
   0   1 -20 5021.00 562.796  10
   0  -1 -20 6228.26 682.501  10
   0  -1 -21 3317.35 427.634  10
   0   1 -21 3285.21 425.260  10
   0   1 -22 4591.80 452.622  10
   0  -2   0 466.632 132.645   1
   0  -2  -1 22458.6 572.639  20
   0  -2  -1 24778.4 444.854   1
   0  -2   1 24690.9 544.178  18
   0  -2   1 22333.9 1007.23   1
   0  -2  -2 20062.1 1044.40  17
   0  -2   2 20738.2 1040.06   1
   0  -2   3 4336.72 545.783   1
   0  -2  -3 4626.85 557.025  17
   0  -2  -3 3865.95 369.763   3
   0  -2  -3 4425.81 365.049  21
   0  -2  -4 8532.13 760.635  17
   0  -2  -4 9004.95 603.441  21
   0   2  -4 8094.41 533.790   3
   0  -2   4 9765.35 811.979   1
   0  -2  -4 8874.37 585.506   3
   0  -2  -5 75166.8 1824.27   3
   0  -2   5 79142.2 2209.85   1
   0  -2  -5 77159.3 2228.97  17
   0  -2  -5 74537.4 1953.23  21
   0  -2   6 421671. 5005.51   1
   0   2  -6 410480. 4445.50   3
   0  -2  -6 427226. 4696.76   3
   0  -2  -6 411716. 5073.69  21
   0  -2   7 184040. 3260.48   1
   0  -2  -7 192088. 4007.53  25
   0  -2  -7 185167. 3442.15   3
   0   2  -7 184274. 3201.90   3
   0   2  -8 5584.80 611.217   3
   0  -2  -8 5014.01 678.103  21
   0  -2  -8 5926.30 764.498  25
   0  -2   8 5866.56 588.769   1
   0  -2  -8 5528.15 645.741   3
   0   2  -9 86344.1 2596.98   3
   0   2  -9 77119.6 3226.19  21
   0  -2  -9 76740.9 2827.01  21
   0  -2  -9 84620.9 2725.33   3
   0  -2  -9 89255.9 3221.63  25
   0   2 -10 94260.4 3749.39  21
   0  -2 -10 97942.4 3184.95   3
   0   2 -10 96106.4 3092.01   3
   0  -2 -10 91152.8 3348.33  21
   0   2 -11 76634.1 2856.08   3
   0  -2 -11 74722.3 2945.87   3
   0   2 -11 73917.6 3572.37  21
   0   2 -12 23418.7 1861.30  25
   0   2 -12 20457.4 1550.85   3
   0  -2 -12 23807.8 1791.81   3
   0  -2 -12 25792.1 2047.59  25
   0   2 -12 21113.8 2005.18  21
   0   2 -13 34102.7 2135.26   3
   0  -2 -13 35893.6 2343.86   3
   0  -2 -13 46012.7 2852.83  25
   0   2 -13 41577.7 2589.44  25
   0   2 -14 2055.32 359.934  10
   0  -2 -14 2038.02 366.932  10
   0   2 -15 5070.31 592.566  10
   0  -2 -15 5100.47 602.804  10
   0   2 -16 79.8655 198.370  10
   0  -2 -16-21.7210 123.958  10
   0  -2 -17 5971.28 648.145  10
   0   2 -17 5830.31 616.749  10
   0   2 -18 3351.39 525.957  10
   0  -2 -18 3332.08 543.393  10
   0  -2 -19 388.127 269.442   9
   0   2 -19 169.599 199.118  10
   0  -2 -19 517.363 290.227  10
   0   2 -20 445.377 243.220  10
   0  -2 -20 47.2554 148.808  10
   0  -2 -20-145.209 209.997   9
   0  -2 -21 118.764 134.302  10
   0   2 -21 139.635 175.375  10
   0   2 -22 2768.93 375.309  10
   0  -3   0 85.9458 116.207   1
   0  -3   0 118.572 89.3506  22
   0  -3  -1 5336.55 301.051   1
   0  -3   1 5160.27 525.919   1
   0  -3   2 2142.90 163.361  18
   0  -3  -2 1737.61 369.528  17
   0  -3  -2 1795.13 204.507  20
   0  -3   2 2156.38 418.214   1
   0  -3  -2 2388.31 149.538   1
   0  -3  -2 1523.42 251.115   3
   0  -3  -3 7265.00 789.440  17
   0  -3   3 7938.13 805.494   1
   0  -3  -3 8761.31 577.764   3
   0  -3  -4 4348.90 598.563  17
   0  -3  -4 3936.34 460.814   3
   0  -3   4 4415.40 588.866   1
   0  -3  -5 149863. 2669.27   3
   0   3  -5 128008. 2285.13   3
   0  -3  -5 138904. 3333.82  17
   0  -3  -5 128792. 2475.83  21
   0  -3   5 142929. 3188.01   1
   0  -3  -6 126095. 3143.68  25
   0   3  -6 116757. 2419.64   3
   0  -3  -6 121260. 3098.82  17
   0  -3   6 118064. 2851.09   1
   0  -3  -6 122696. 2660.60   3
   0  -3  -7 32376.7 1470.31   3
   0  -3   7 33172.3 1496.02   1
   0  -3  -7 35401.5 1867.42  25
   0   3  -7 33603.2 1439.64   3
   0  -3  -7 31924.7 1530.77  21
   0   3  -8 17467.3 1111.29   3
   0  -3   8 18536.5 1156.28   1
   0  -3  -8 17409.3 1237.66  21
   0  -3  -8 21555.6 1506.82  25
   0  -3  -8 20096.4 1235.55   3
   0  -3   9 107794. 2787.08   1
   0   3  -9 109404. 2901.21   3
   0  -3  -9 104588. 3076.00   3
   0   3 -10 5855.04 1012.45  21
   0  -3 -10 7929.28 1060.99  25
   0   3 -10 6363.46 798.352   3
   0  -3 -10 7300.36 897.453   3
   0   3 -11 258.273 340.552  21
   0  -3 -11 288.273 286.010  25
   0   3 -11 113.842 208.460   3
   0  -3 -11 253.326 244.884   3
   0  -3 -12 49776.4 2635.38   3
   0   3 -12 45484.0 3015.77  21
   0   3 -12 48116.8 2394.26   3
   0   3 -13 3770.21 859.929  25
   0   3 -13 2673.76 545.695   3
   0  -3 -13 3435.31 706.603   3
   0   3 -13 3059.62 815.272  21
   0  -3 -13 3155.69 754.540  25
   0  -3 -14 3193.34 456.495  10
   0  -3 -15 339.025 153.004  10
   0   3 -15 173.719 142.082  10
   0   3 -16 7160.62 692.593  10
   0  -3 -16 7808.27 743.089  10
   0   3 -17 2280.09 558.188  10
   0  -3 -17 397.644 223.189  10
   0  -3 -18 17050.9 1200.69   9
   0  -3 -18 15089.3 1050.06  10
   0   3 -18 14036.2 998.924  10
   0  -3 -19 1618.96 359.263   9
   0   3 -19 1601.19 383.385  10
   0  -3 -19 1297.49 319.240  10
   0  -3 -20 7263.53 684.327  10
   0   3 -20 6890.70 671.265  10
   0  -3 -20 7867.95 715.127   9
   0   3 -21 2787.58 411.423  10
   0   3 -22 5530.45 487.811  10
   0  -4   0 6456.06 519.899   1
   0  -4   0 6334.93 476.283  22
   0  -4   1 2872.19 445.049   1
   0  -4  -1 3395.01 467.838  22
   0  -4  -1 2676.70 274.206   1
   0  -4  -2 33580.5 1575.09  22
   0  -4   2 36200.0 1577.07   1
   0  -4  -2 33750.7 1720.04  17
   0  -4  -2 35899.2 726.500   1
   0  -4  -3 25126.3 911.480  20
   0  -4  -3 30597.3 535.668   1
   0  -4  -3 28541.3 1109.13   3
   0  -4  -3 26347.0 1627.02  17
   0  -4   3 26876.0 1477.79   1
   0  -4  -4 3668.76 442.906   3
   0  -4  -4 3202.15 583.736  17
   0  -4   4 3550.75 521.055   1
   0  -4  -5 106584. 2569.00  23
   0  -4   5 101391. 2822.50   1
   0  -4  -5 101897. 3055.29  17
   0  -4  -5 98970.0 2369.09   3
   0  -4  -5 104519. 2584.69  25
   0  -4  -6 4849.32 703.431  17
   0   4  -6 4237.95 491.406   3
   0  -4   6 3658.77 580.482   1
   0  -4  -6 5009.87 666.540  25
   0  -4  -6 3483.33 526.584   3
   0  -4  -7 21806.3 1461.11  17
   0  -4   7 20616.2 1316.33   1
   0  -4  -7 22348.9 1296.21   3
   0  -4  -7 22496.0 1479.04  25
   0   4  -7 22381.5 1172.10   3
   0  -4  -8 446.517 227.314   3
   0  -4   8 311.573 243.137   1
   0  -4  -8 142.594 275.944  25
   0   4  -8 799.498 255.390   3
   0  -4   9 25833.8 1446.47   1
   0   4  -9 26214.9 1432.94   3
   0  -4  -9 26812.9 1885.08  25
   0  -4  -9 23994.1 1532.15   3
   0  -4 -10 2726.92 596.509   3
   0   4 -10 2797.04 514.282   3
   0  -4 -10 2908.46 651.456  25
   0   4 -11 4549.54 690.735   3
   0  -4 -11 3997.72 810.757  25
   0   4 -11 3230.98 819.673  21
   0  -4 -11 4494.72 735.473   3
   0  -4 -12 1004.74 472.757   3
   0   4 -12 1612.53 589.504  21
   0   4 -12 1039.74 345.863   3
   0  -4 -12 1382.09 528.970  25
   0   4 -13 43880.4 3128.57  21
   0   4 -13 41467.0 2336.37   3
   0  -4 -13 46950.2 2750.32   3
   0  -4 -13 47448.7 1690.20  10
   0  -4 -14 3563.48 481.433  10
   0  -4 -15 779.983 223.055  10
   0   4 -16 4541.53 569.211  10
   0  -4 -16 4944.52 594.642  10
   0   4 -17 61015.8 2056.01  10
   0  -4 -17 63320.4 2199.46  10
   0   4 -18 12952.5 952.759  10
   0  -4 -18 15985.6 1161.28   9
   0  -4 -18 13428.1 1031.66  10
   0  -4 -19 15627.3 1099.87   9
   0  -4 -19 14004.1 1005.21  10
   0   4 -19 12886.5 921.648  10
   0  -4 -20 2957.80 453.009  10
   0   4 -20 2911.11 461.968  10
   0  -4 -20 2955.11 430.521   9
   0   4 -21 11033.2 752.717  10
   0   4 -22 140.920 138.020  10
   0  -5   0 47.5670 155.836   1
   0  -5   0 134.654 183.577  22
   0  -5   1 368006. 4841.92   1
   0  -5   1 376742. 3282.99  22
   0  -5  -1 370847. 4935.87  22
   0  -5  -1 376444. 3488.90   1
   0  -5  -2 103118. 1479.34   1
   0  -5  -2 94494.0 1761.59  23
   0  -5  -2 98863.9 2877.38  22
   0  -5   2 107011. 2757.19   1
   0  -5  -2 103454. 3207.91  17
   0  -5   3 101486. 2835.44   1
   0  -5  -3 94548.1 1958.59  20
   0  -5  -3 102825. 3241.94  17
   0  -5  -3 98197.3 3076.18  22
   0  -5  -4 17660.2 1367.17  17
   0  -5   4 18419.2 1261.08   1
   0  -5  -4 17852.2 1005.16   3
   0  -5  -4 15981.0 851.122  20
   0  -5  -5 25559.6 1188.79  20
   0  -5  -5 30082.2 1421.57  23
   0  -5   5 29022.0 1560.95   1
   0  -5  -5 28758.4 1343.44   3
   0  -5  -5 30072.1 1804.57  17
   0  -5  -6 375.216 229.845   3
   0  -5  -6 729.227 425.168  17
   0  -5   6 601.629 331.118   1
   0  -5  -6 590.442 280.779  23
   0  -5   7 11157.7 983.045   1
   0   5  -7 10389.4 927.088   3
   0  -5  -7 11492.7 1169.22  17
   0  -5  -7 11431.2 964.737   3
   0  -5  -8 5604.20 829.758  25
   0  -5  -8 5200.64 684.719   3
   0   5  -8 5032.20 632.365   3
   0  -5   8 5398.30 695.079   1
   0  -5   9 1816.39 458.110   1
   0  -5  -9 1861.56 524.239  25
   0  -5  -9 1522.08 381.018   3
   0   5  -9 1597.09 391.929   3
   0  -5 -10 7229.66 900.580   3
   0   5 -10 7405.79 851.488   3
   0  -5 -11 10770.1 1149.23   3
   0   5 -11 11259.1 1095.60   3
   0   5 -12 19777.9 1575.45   3
   0  -5 -12 18858.4 1694.32   3
   0   5 -12 17170.8 1884.07  21
   0  -5 -13 5794.20 605.640  10
   0   5 -13 5549.32 1134.10  21
   0   5 -13 5771.45 876.825   3
   0  -5 -13 5490.00 955.238   3
   0  -5 -14 7735.08 727.386  10
   0   5 -14 8982.21 717.419  26
   0   5 -15 26411.4 1181.86  26
   0  -5 -15 21698.8 1254.44  10
   0  -5 -16 1723.32 385.426  10
   0   5 -16 1668.20 389.724  10
   0  -5 -16 1885.88 412.355   9
   0   5 -17 83.5777 136.458  10
   0  -5 -17-45.5372 166.902   9
   0  -5 -17 148.383 265.522  10
   0  -5 -18 20155.9 1272.91  10
   0   5 -18 20566.0 1156.50  10
   0  -5 -19 20218.9 1238.03   9
   0  -5 -19 17985.7 1138.47  10
   0   5 -19 17461.8 1069.95  10
   0   5 -20 8310.34 698.514  10
   0  -5 -20 9685.44 795.729   9
   0   5 -21 187.633 158.449  10
   0  -6   0 10603.0 746.027   1
   0  -6   0 9449.67 746.916  22
   0  -6   1 36065.9 1530.80   1
   0  -6   1 39061.7 689.367   2
   0   6   1 27989.2 751.045  19
   0  -6  -1 32526.8 1589.16  22
   0  -6   1 35219.6 1167.41  22
   0  -6  -1 33200.2 1174.97   1
   0  -6   2 1435.87 415.458   1
   0  -6  -2 1060.75 442.704  22
   0  -6  -2 1074.84 183.191   1
   0  -6   2 830.533 140.830  22
   0  -6  -2 1080.53 429.884  17
   0  -6  -3 51326.6 1672.78  24
   0  -6  -3 54800.2 2446.29  22
   0  -6   3 56256.4 2158.59   1
   0  -6  -3 54414.5 2553.47  17
   0  -6  -4 198935. 1649.49   1
   0  -6  -4 217188. 5032.90  17
   0  -6  -4 199892. 3237.56  23
   0  -6  -4 192970. 3220.12  20
   0  -6  -4 216589. 5031.03  22
   0  -6  -4 206381. 3562.51  24
   0  -6   4 215476. 4285.52   1
   0  -6  -5 1523.17 298.116  20
   0  -6  -5 1271.20 358.195   3
   0  -6  -5 799.447 375.769  17
   0  -6  -5 953.244 305.326  24
   0  -6  -5 741.019 280.606  23
   0  -6   5 1381.87 399.265   1
   0  -6   6 17053.2 1267.70   1
   0  -6  -6 16674.3 1051.88  20
   0  -6  -6 16584.9 1242.11  24
   0  -6  -6 19008.4 1279.01  23
   0  -6  -6 20316.0 1557.98  17
   0  -6  -7 117461. 3234.40  23
   0  -6  -7 106336. 2942.48   3
   0   6  -7 107086. 2752.09   3
   0  -6  -7 111010. 3734.60  17
   0  -6   7 107330. 3149.43   1
   0   6  -8 3678.35 552.189   3
   0  -6  -8 3025.63 532.715   3
   0  -6   8 3276.81 580.182   1
   0  -6   9 4862.68 722.056   1
   0  -6  -9 4230.74 675.538   3
   0   6  -9 4117.51 613.863   3
   0   6 -10 3348.00 575.857   3
   0  -6  10 3823.82 657.309   1
   0  -6 -10 3480.21 651.609   3
   0   6 -11 101537. 3346.69   3
   0  -6 -11 93286.4 3545.24   3
   0  -6 -12 4949.09 879.436   3
   0   6 -12 5264.49 1084.36  21
   0   6 -12 5729.60 812.208   3
   0   6 -13 24530.1 1883.54   3
   0  -6 -13 25514.7 2308.67  24
   0   6 -13 24181.4 2396.36  21
   0  -6 -13 27091.9 1346.48  10
   0   6 -14 8002.15 697.613  26
   0  -6 -14 9464.99 861.226   9
   0  -6 -14 8684.17 806.080  10
   0  -6 -15 14715.0 1121.14   9
   0  -6 -15 12350.2 977.837  10
   0   6 -15 13259.8 892.447  26
   0  -6 -16 38404.3 1831.59   9
   0   6 -16 38705.5 1436.17  26
   0  -6 -17 3298.87 548.650  10
   0  -6 -17 3640.24 574.369   9
   0   6 -17 2428.83 423.075  26
   0   6 -17 3241.15 478.957  10
   0  -6 -18 1639.32 379.172   9
   0   6 -18 1042.66 312.182  10
   0  -6 -18 1081.65 334.667  10
   0   6 -19 14080.5 950.315  10
   0  -6 -19 15832.1 1076.46   9
   0   6 -20 24817.9 1178.23  10
   0   6 -21 2954.72 378.966  10
   0  -7   0 129.975 148.688   1
   0  -7   0 258.160 265.726  22
   0  -7  -1 122483. 2380.21   1
   0  -7   1 119993. 1082.00   2
   0  -7   1 123865. 2469.04  22
   0  -7  -1 129349. 2841.45  14
   0  -7   1 124225. 2977.49   1
   0  -7  -1 127680. 3722.49  17
   0  -7  -1 119308. 3186.48  22
   0   7   2 3252.33 155.700   2
   0  -7   2 4141.47 361.662  22
   0  -7  -2 4214.59 460.162  23
   0  -7  -2 3093.94 526.586  14
   0  -7  -2 4565.82 800.680  17
   0  -7   2 4829.80 653.601   1
   0  -7  -2 4608.02 419.610   1
   0  -7  -2 4514.77 709.169  22
   0  -7  -3 9519.76 1083.04  22
   0  -7  -3 9972.76 572.682   1
   0  -7   3 9715.43 954.774   1
   0  -7  -3 9472.53 765.031  24
   0  -7  -3 9257.16 701.280  23
   0  -7  -3 10513.4 1224.73  17
   0  -7  -4 65093.0 2912.39  22
   0  -7   4 64888.5 2429.91   1
   0  -7   4 57442.7 1338.63  17
   0  -7  -4 62436.4 1898.60  23
   0  -7  -4 63798.9 2948.85  17
   0  -7  -4 69884.8 1208.52   1
   0  -7  -4 65007.4 2138.03  24
   0  -7  -5 52867.1 2065.20  24
   0  -7  -5 59249.1 2047.41  23
   0  -7  -5 56123.5 2796.00  17
   0  -7   5 54976.1 2269.65   1
   0  -7   6 51473.9 2183.30   1
   0  -7  -6 52569.5 2215.07  24
   0  -7  -6 57934.6 2230.25  23
   0  -7  -6 51034.3 2084.96   3
   0  -7  -6 48826.9 1894.13  20
   0  -7  -6 55012.8 2720.77  17
   0  -7  -7 112713. 3449.88  24
   0  -7   7 111305. 3293.18   1
   0  -7  -7 114680. 4016.68  17
   0  -7  -7 111268. 3188.84   3
   0   7  -8 329817. 5301.34   3
   0  -7  -8 318537. 6203.61  24
   0  -7  -8 323689. 6748.99  17
   0  -7   8 320026. 5837.66   1
   0  -7   9 30321.3 1815.95   1
   0  -7  -9 29919.4 2073.32  24
   0  -7  -9 28301.8 1813.34   3
   0   7  -9 31680.5 1672.41   3
   0  -7 -10 19747.2 1764.43  24
   0  -7  10 24015.3 1622.05   1
   0  -7 -10 20077.3 1626.00   3
   0   7 -10 21539.8 1489.54   3
   0  -7 -11 637.060 345.211   3
   0  -7 -11 705.789 418.672  24
   0   7 -11 531.227 273.775   3
   0   7 -12 71940.9 4082.60  21
   0  -7 -12 79609.8 3888.89  24
   0  -7 -12 71037.9 3493.07   3
   0  -7 -13 845.410 318.019   9
   0   7 -13 299.676 311.020  21
   0  -7 -13 537.354 206.634  10
   0   7 -13 600.943 215.640  26
   0   7 -14 3279.67 429.559  26
   0  -7 -14 3183.25 512.608   9
   0  -7 -14 2866.77 478.419  10
   0   7 -15 198.940 201.253  26
   0  -7 -15-11.9466 183.768   9
   0  -7 -15 40.7440 144.994  10
   0   7 -16 9029.24 762.642  26
   0  -7 -16 9275.34 898.198  10
   0  -7 -16 11583.8 1011.77   9
   0   7 -17 5475.20 558.676  26
   0   7 -17 4748.77 616.265  10
   0  -7 -17 4826.01 648.824  10
   0  -7 -17 5574.37 709.306   9
   0   7 -18 10408.3 844.304  10
   0  -7 -18 11879.3 982.895   9
   0  -7 -19 6729.74 701.174   9
   0   7 -19 5677.82 634.894  10
   0   7 -20 738.786 230.832  10
   0   7 -21 1287.27 254.752  10
   0  -8   0 88071.0 3121.70  17
   0  -8   0 87312.5 2385.97   1
   0  -8   0 86717.7 2545.12  22
   0  -8  -1 17292.3 1470.90  17
   0  -8   1 16745.6 1158.61   1
   0  -8   1 16591.2 956.646  22
   0  -8  -1 17027.7 1280.91  22
   0  -8  -1 16891.8 952.977   1
   0  -8  -1 15935.8 1168.92  14
   0  -8   2 146542. 3465.17   1
   0  -8  -2 136299. 2419.34   1
   0  -8  -2 143618. 4311.03  17
   0  -8   2 131688. 2215.74  22
   0  -8  -2 140967. 3918.84  22
   0  -8  -2 139796. 3232.44  14
   0  -8  -2 137971. 2747.65  23
   0   8   3 5776.56 321.995   2
   0  -8   3 6654.84 802.286   1
   0  -8  -3 7490.48 543.434   1
   0  -8  -3 7130.74 960.428  22
   0  -8  -3 6983.37 1038.80  17
   0  -8  -3 6281.57 633.383  23
   0  -8   3 7698.84 664.545  17
   0  -8  -4 89562.2 1630.63   1
   0  -8   4 90893.3 2955.60   1
   0  -8  -4 75806.7 2432.07  24
   0  -8  -4 75773.1 2207.03  23
   0  -8  -4 80420.0 3373.44  17
   0  -8  -5 230377. 4148.40  23
   0  -8   5 212064. 4552.81   1
   0  -8  -5 215556. 4373.80  24
   0  -8  -5 229073. 5755.96  17
   0  -8  -6 167925. 4110.91  24
   0  -8  -6 172090. 5000.68  17
   0  -8   6 161018. 4064.70   1
   0  -8  -7 32639.4 2261.31  17
   0  -8  -7 34650.7 1860.28  23
   0  -8   7 32337.3 1864.69   1
   0  -8  -7 31759.1 1893.50  24
   0   8  -8 4680.58 664.053   3
   0  -8   8 5210.65 774.952   1
   0  -8  -8 3962.31 799.079  17
   0  -8  -8 4248.00 772.308  24
   0  -8  -9 64430.0 2807.40   3
   0   8  -9 69905.7 2722.29   3
   0  -8  -9 70482.9 3220.04  24
   0  -8   9 68015.5 2824.32   1
   0  -8  10 134226. 4052.62   1
   0   8 -10 138859. 3819.09   3
   0  -8 -10 127662. 4535.53  24
   0   8 -11 15349.9 1334.66   3
   0  -8 -11 13689.5 1472.46   3
   0  -8 -11 14910.1 1660.30  24
   0  -8 -12 17859.7 1912.51  24
   0   8 -12 18812.6 1521.23   3
   0  -8 -12 18390.4 1147.49  10
   0  -8 -13 29275.1 1506.71  10
   0   8 -13 31090.0 1293.23  26
   0  -8 -13 32813.6 1605.37   9
   0  -8 -14 33293.8 1683.32   9
   0  -8 -14 30130.3 1546.63  10
   0   8 -14 34642.1 1351.97  26
   0   8 -15 1114.99 316.728  26
   0  -8 -15 1348.05 346.931   9
   0  -8 -15 1527.84 417.269  10
   0   8 -16 6466.91 624.440  26
   0  -8 -16 5775.85 725.095  10
   0  -8 -16 6932.46 788.041   9
   0  -8 -17 20169.2 1314.88   9
   0   8 -17 18019.9 996.837  26
   0  -8 -18-52.5751 164.147   9
   0   8 -18 219.037 191.988  10
   0  -8 -19 1765.31 341.772   9
   0   8 -19 1402.58 279.865  26
   0   8 -19 1744.83 356.848  10
   0   8 -20 6386.75 581.016  10
   0   8 -21 34105.6 1172.41  10
   0  -9   0 368.350 287.004  17
   0  -9   0 141.078 190.060   1
   0  -9   0 386.871 200.136  22
   0  -9   0 105.486 240.480  14
   0  -9  -1-75.6588 168.640   1
   0  -9  -1 138.845 161.868  23
   0  -9   1 356.519 307.093  17
   0  -9   1 47.8691 166.662  22
   0  -9   1 427.061 256.796   1
   0  -9  -1-51.7465 227.408  14
   0  -9  -1 594.606 404.608  17
   0  -9  -1 301.034 260.878  22
   0  -9   2 623971. 7540.75   1
   0  -9  -2 644387. 8610.66  22
   0  -9  -2 627590. 7310.49  14
   0  -9  -2 642108. 5744.39   1
   0  -9  -2 637572. 6339.80  23
   0  -9   2 665055. 7424.83  17
   0  -9  -2 658234. 9595.86  17
   0  -9   3 5240.87 577.379  17
   0  -9  -3 5060.92 831.777  22
   0  -9   3 6055.24 450.340   2
   0  -9   3 5936.27 787.050   1
   0  -9  -3 5150.70 896.205  17
   0  -9  -3 6101.44 551.964   1
   0  -9  -3 4590.86 571.347  23
   0  -9  -4 1594.12 553.410  17
   0  -9   4 1652.58 465.675   1
   0  -9  -4 1299.10 288.992  23
   0  -9  -5 34688.5 2349.45  17
   0  -9   5 34140.7 1859.51   1
   0  -9  -5 34435.2 1839.05  24
   0  -9  -5 37209.2 1717.24  23
   0  -9  -6 125367. 4507.93  17
   0  -9   6 126689. 3699.06   1
   0  -9  -6 126610. 3748.93  24
   0  -9   7 52671.7 2439.48   1
   0  -9  -7 52067.3 2547.84  24
   0  -9  -7 51088.9 2910.68  17
   0  -9  -7 55123.2 2468.78  23
   0  -9  -8 2332.96 636.559  23
   0  -9  -8 2559.82 678.991  17
   0  -9  -8 2324.95 605.688  24
   0  -9   8 3060.71 635.248   1
   0  -9  -9 5616.10 924.197  24
   0  -9   9 5053.75 839.464   1
   0   9  -9 4346.13 744.668   3
   0   9 -10 6338.14 845.993   3
   0  -9  10 6391.23 946.791   1
   0  -9 -10 6943.56 1089.55  24
   0  -9 -11 568.662 350.741  24
   0   9 -11 380.049 208.971   3
   0  -9 -12 137.111 99.0145   7
   0  -9 -12 104.878 154.770  10
   0   9 -12 263.652 157.791   5
   0  -9 -12 113.808 130.954   9
   0  -9 -12 70.6993 273.134  24
   0   9 -12 120.516 158.972   3
   0   9 -13 575.978 204.514   5
   0  -9 -13 196.540 154.952   9
   0  -9 -13 385.678 222.580  10
   0   9 -13 283.160 170.585  26
   0  -9 -14 117245. 3164.57   9
   0   9 -14 117730. 2487.21  26
   0   9 -15 132.785 180.154  26
   0  -9 -15 253.415 183.024   9
   0  -9 -16 2071.65 430.010   9
   0   9 -16 1655.59 371.931  26
   0  -9 -17-340.624 277.237   9
   0   9 -17 272.836 207.550  26
   0   9 -18 64472.4 2066.53  10
   0   9 -18 67035.2 1702.48  26
   0  -9 -18 61886.0 2186.68   9
   0  -9 -19 108.213 118.037   9
   0   9 -19 0.44219 130.759  10
   0   9 -19 260.274 153.317  26
   0   9 -20 160.550 143.210  10
   0   9 -21 236.685 135.096  10
   0 -10   0 410.528 216.976   1
   0 -10   0 215.251 268.680  17
   0 -10   0 519.234 299.269  14
   0 -10   0 314.714 259.240  22
   0 -10   1 161445. 4130.85  17
   0 -10  -1 156400. 3960.39  14
   0 -10   1 156323. 3663.02   1
   0 -10  -1 165508. 4702.66  17
   0 -10  -1 172436. 3781.42  23
   0 -10  -1 159755. 4011.96  22
   0 -10  -1 155788. 3194.33   1
   0 -10   2 102921. 3097.89   1
   0 -10  -2 107013. 2480.40   1
   0 -10   2 104337. 3024.09  17
   0 -10  -2 103188. 2743.25  23
   0 -10  -2 107904. 3919.70  17
   0 -10  -2 95691.0 3141.53  14
   0 -10  -3 35426.4 1660.40  23
   0 -10  -3 35830.6 2346.78  17
   0 -10   3 35458.1 1901.38   1
   0 -10  -3 39191.8 1509.01   1
   0 -10   4 10311.2 1057.17   1
   0 -10  -4 9850.73 1282.45  17
   0 -10  -4 10052.7 900.179  23
   0 -10   5 9886.80 1040.28   1
   0 -10  -5 10146.6 931.027  23
   0 -10  -5 10061.4 1325.82  17
   0 -10   6 108103. 3542.58   1
   0 -10  -6 106304. 4257.04  17
   0 -10  -6 105912. 3530.08  24
   0 -10  -7-113.088 253.667  23
   0 -10  -7 94.6210 237.583  24
   0 -10  -7 223.319 270.556  17
   0 -10   7 185.806 204.030   1
   0 -10  -8 14730.5 1520.82  24
   0 -10  -8 14225.9 1335.27  23
   0 -10   8 15864.1 1418.85   1
   0  10  -9 1340.32 448.683   3
   0 -10   9 1869.81 545.970   1
   0 -10  -9 1794.48 594.132  24
   0  10 -10 57660.9 2564.62   3
   0 -10 -10 54480.3 3188.99  24
   0 -10  10 54600.7 2763.55   1
   0 -10  11 25587.6 1982.88   1
   0  10 -11 24284.9 1860.63   3
   0 -10 -11 26506.3 2302.10  24
   0 -10 -12 3522.79 349.525   7
   0  10 -12 4195.48 480.273   5
   0 -10 -12 3787.68 541.844   9
   0  10 -12 4205.70 481.988  26
   0 -10 -13 2942.38 335.678   7
   0  10 -13 3621.73 449.186  26
   0 -10 -13 3185.35 498.135   9
   0  10 -13 3468.84 453.020   5
   0  10 -14 22749.4 1108.16   5
   0  10 -14 18482.6 1041.74  26
   0 -10 -14 21868.3 1369.83   9
   0 -10 -15 45704.1 1999.92   9
   0  10 -15 44885.8 1544.39  26
   0 -10 -16 16507.4 1205.81   9
   0  10 -16 14869.6 929.160  26
   0 -10 -17 24790.0 1419.05   9
   0  10 -17 22417.7 1093.59  26
   0 -10 -18 771.571 300.626   9
   0  10 -18 547.301 203.156  10
   0  10 -18 851.512 246.306  26
   0  10 -19 1320.32 293.980  10
   0  10 -19 1461.11 242.452  26
   0 -10 -19 1231.79 295.042   9
   0  10 -20 2455.05 344.362  10
   0 -11   0 149.584 281.685  17
   0 -11   0-259.827 338.676  14
   0 -11   0 502.792 277.292   1
   0 -11  -1 42248.2 2408.63  17
   0 -11  -1 37981.9 2157.00  14
   0 -11   1 40808.9 1913.36   1
   0 -11  -1 40506.8 1709.52   1
   0 -11   1 39173.3 2105.66  17
   0 -11  -1 42966.2 2016.97  23
   0 -11  -2 47336.3 2036.61  23
   0 -11   2 45776.3 2046.50  17
   0 -11   2 46457.0 2138.18   1
   0 -11  -2 43607.8 2229.34  14
   0 -11  -2 48444.9 2678.63  17
   0 -11  -2 51032.9 1845.86   1
   0 -11  -3 75309.0 2561.60  23
   0 -11   3 73205.3 2777.15   1
   0 -11  -3 71822.4 3427.89  17
   0 -11  -3 81851.8 2307.36   1
   0 -11  -4 18774.6 1821.43  17
   0 -11  -4 18698.0 1352.77  23
   0 -11   4 18568.3 1442.79   1
   0 -11  -5 100711. 3130.32  23
   0 -11   5 93631.2 3292.93   1
   0 -11  -5 90055.0 3966.82  17
   0 -11  -6 6960.00 893.222  23
   0 -11  -6 5592.99 1046.97  17
   0 -11   6 5649.55 876.024   1
   0 -11  -7 17041.8 1511.63  23
   0 -11  -7 15805.3 1528.21  24
   0 -11  -7 15316.4 1716.90  17
   0 -11   7 15474.9 1394.21   1
   0 -11  -8 72315.3 3170.60  23
   0 -11   8 77415.7 3195.21   1
   0 -11  -8 78650.1 3566.55  24
   0 -11  -9 22641.1 2000.65  24
   0  11  -9 21034.9 1677.84   3
   0 -11   9 22776.2 1760.66   1
   0 -11  10 18383.8 1637.95   1
   0  11 -10 18594.8 1550.61   3
   0 -11 -10 16922.0 1818.23  24
   0 -11  11 41607.0 2628.71   1
   0 -11 -11 36444.1 2794.59  24
   0 -11 -11 33554.7 1108.91   7
   0  11 -11 39158.2 2253.02   3
   0 -11 -11 41179.2 1749.97   9
   0  11 -11 39278.7 1435.17   5
   0  11 -12 64496.4 1854.53   5
   0  11 -12 61745.6 1740.21  26
   0 -11 -12 64742.2 2277.98   9
   0  11 -13 52805.0 1634.04  26
   0  11 -13 56262.0 1753.59   5
   0 -11 -13 54773.2 2145.33   9
   0  11 -14 1063.47 277.738   5
   0  11 -14 1185.74 267.622  26
   0 -11 -14 1211.82 222.440   7
   0 -11 -14 1087.04 339.575   9
   0  11 -15 295.372 199.723  26
   0  11 -15 1.56695 121.500   5
   0 -11 -15 66.6326 154.733   9
   0 -11 -16 22962.5 1393.87   9
   0  11 -16 22245.9 1049.51  26
   0 -11 -17 693.965 269.057   9
   0  11 -17 475.939 200.807  26
   0  11 -18 5565.70 609.775  10
   0 -11 -18 5359.34 621.282   9
   0  11 -18 5378.65 497.395  26
   0  11 -19 1009.63 218.101  26
   0  11 -19 1110.98 262.189  10
   0  11 -20 698.735 208.873  10
   0 -12   0 80133.2 3192.13  17
   0 -12   0 78590.1 2600.52   1
   0 -12   0 78859.7 3157.16  14
   0 -12  -1 52430.2 2389.99  23
   0 -12  -1 45762.5 2408.62  14
   0 -12  -1 51691.3 2055.64   1
   0 -12   1 53182.6 2614.27  14
   0 -12  -1 50073.6 2659.26  17
   0 -12   1 48273.2 2370.30  17
   0 -12   1 49990.7 2187.02   1
   0 -12  -2 10350.1 899.127   1
   0 -12  -2 8650.92 1192.09  17
   0 -12  -2 8079.64 1026.81  14
   0 -12  -2 7784.61 912.509  23
   0 -12   2 9500.76 987.639   1
   0 -12  -3 20317.5 1862.15  17
   0 -12   3 20829.1 1523.13   1
   0 -12  -3 23048.9 1540.56  23
   0 -12  -4 27277.3 2196.55  17
   0 -12  -4 30836.6 1786.87  23
   0 -12   4 27279.6 1797.75   1
   0 -12  -5 10381.3 1086.70  23
   0 -12   5 7933.35 995.465   1
   0 -12  -5 10104.6 1379.55  17
   0 -12  -6 10762.0 1469.33  17
   0 -12  -6 12046.0 1248.11  23
   0 -12   6 10538.5 1185.83   1
   0 -12  -7 76016.0 3842.13  17
   0 -12  -7 87433.1 3513.13  23
   0 -12   7 81127.3 3268.21   1
   0 -12   8 12390.3 1294.82   1
   0 -12  -8 10452.3 1237.76  23
   0  12  -9 5637.91 900.176   3
   0 -12  -9 6641.28 1113.55  24
   0 -12   9 7091.13 1011.82   1
   0 -12 -10 15986.8 1804.51  24
   0  12 -10 17939.5 966.236   5
   0 -12  10 17914.7 1673.37   1
   0  12 -10 15211.3 1527.04   3
   0  12 -11 15883.8 941.119   5
   0 -12 -11 17242.0 1138.92   9
   0 -12 -11 14532.7 740.097   7
   0 -12 -12 15971.2 794.868   7
   0 -12 -12 19189.8 1252.33   9
   0  12 -12 18462.5 962.075  26
   0  12 -12 18253.1 1006.40   5
   0 -12 -13 1584.78 269.710   7
   0 -12 -13 2864.99 531.812   9
   0  12 -13 2270.92 363.849  26
   0  12 -13 2179.27 373.012   5
   0 -12 -14 397.472 217.670   9
   0  12 -14 651.203 220.238   5
   0  12 -14 542.654 180.026  26
   0 -12 -14 586.135 169.714   7
   0  12 -15 692.256 234.552   5
   0  12 -15 799.167 248.434  26
   0 -12 -15 548.217 167.467   7
   0 -12 -15 538.048 256.309   9
   0  12 -16 2275.49 379.028  26
   0 -12 -16 2309.73 458.401   9
   0 -12 -17-125.699 219.062   9
   0  12 -17 161.489 120.346  26
   0  12 -18 7207.50 660.800  10
   0  12 -18 6699.99 522.253  26
   0 -12 -18 6901.08 672.793   9
   0  12 -19 450.852 141.616  26
   0  12 -19 662.178 197.110  10
   0  12 -20 1865.42 278.289  10
   0 -13   0 27.2343 145.211   1
   0 -13   0 101.181 187.558  17
   0 -13   0 233.348 222.373  14
   0 -13   1 22311.8 1505.50   1
   0 -13   1 21782.5 1812.06  14
   0 -13  -1 24219.2 1510.75   1
   0 -13  -1 21663.2 1812.67  17
   0 -13   1 21587.6 1559.04  17
   0 -13  -1 23188.4 1671.43  23
   0 -13  -1 20480.4 1710.77  14
   0 -13  -2 13118.0 1206.77  23
   0 -13  -2 11743.8 1298.77  14
   0 -13  -2 15176.8 1144.68   1
   0 -13   2 12791.3 1233.20   1
   0 -13  -2 12846.4 1425.85  17
   0 -13  -3 32440.6 1915.85  23
   0 -13   3 27942.4 1831.66   1
   0 -13  -3 27485.2 2146.39  17
   0 -13   4 38567.6 2269.78   1
   0 -13  -4 46559.1 2309.47  23
   0 -13  -4 40605.3 2708.02  17
   0 -13  -5 51589.8 3152.81  17
   0 -13   5 52599.1 2638.71   1
   0 -13  -6 5532.37 875.576  23
   0 -13   6 5407.95 889.293   1
   0 -13  -6 4931.47 978.329  17
   0 -13  -7 21722.8 2091.80  17
   0 -13  -7 22699.7 1896.21  23
   0 -13   7 22924.4 1804.85   1
   0 -13   8 4308.27 813.658   1
   0 -13  -8 2949.03 711.945  23
   0 -13  -9 44.9684 322.974  23
   0 -13   9 240.810 240.533   1
   0 -13 -10 8118.74 779.165   9
   0  13 -10 6845.89 634.528   5
   0 -13 -10 6606.84 512.676   7
   0  13 -11 31260.9 1235.05  26
   0 -13 -11 30580.8 1093.61   7
   0  13 -11 32969.9 1335.69   5
   0 -13 -11 34884.1 1669.56   9
   0  13 -12 675.828 225.498   5
   0  13 -12 836.921 242.298  26
   0 -13 -12 852.533 300.800   9
   0 -13 -12 617.661 187.787   7
   0 -13 -13 1739.19 424.147   9
   0  13 -13 2031.91 340.898  26
   0  13 -13 2051.49 362.481   5
   0 -13 -13 1566.31 265.113   7
   0  13 -14 10658.8 745.800  26
   0  13 -14 10695.7 784.479   5
   0 -13 -14 10288.8 622.655   7
   0 -13 -14 11193.8 1003.94   9
   0  13 -15 40874.5 1396.27  26
   0  13 -15 43780.5 1487.02   5
   0 -13 -15 42873.8 1894.66   9
   0  13 -16 1217.23 274.131   6
   0  13 -16 1513.16 290.792   5
   0 -13 -16 1532.45 365.802   9
   0  13 -16 1161.05 255.773  26
   0  13 -17 695.728 230.030  26
   0 -13 -17 721.863 263.077   9
   0  13 -18 1146.93 244.987  26
   0  13 -18 1001.65 263.867  10
   0 -13 -18 962.452 269.096   9
   0  13 -19 23755.7 1021.30  10
   0  13 -19 18640.7 739.053  26
   0  13 -20 4009.84 391.949  10
   0 -14   0 14990.0 1524.45  14
   0 -14   0 14933.5 1304.93   1
   0 -14   0 14956.6 1390.66  17
   0 -14   0 17507.0 1556.34  23
   0 -14  -1 108929. 4071.14  14
   0 -14  -1 130085. 3915.36  23
   0 -14  -1 110523. 4051.41  17
   0 -14  -1 128898. 3675.34   1
   0 -14   1 117386. 4279.61  14
   0 -14   1 107170. 3428.03   1
   0 -14  -2 4198.45 795.986  14
   0 -14   2 4741.52 912.171  14
   0 -14  -2 4363.17 759.831  23
   0 -14   2 4534.09 768.564   1
   0 -14  -2 4412.95 831.082  17
   0 -14  -3 16621.3 1448.02  23
   0 -14   3 14396.8 1348.76   1
   0 -14  -3 13011.2 1489.65  17
   0 -14  -4 709.276 397.181  23
   0 -14   4 668.093 320.323   1
   0 -14  -4 582.196 459.251  17
   0 -14  -5 782.817 545.576  17
   0 -14  -5 519.470 356.793  23
   0 -14   5 41.6848 165.634   1
   0 -14  -6 5233.36 884.985  23
   0 -14   6 4532.37 808.856   1
   0 -14  -6 4552.48 965.666  17
   0 -14  -7 12970.4 1481.25  23
   0 -14   7 13609.8 1423.18   1
   0 -14  -8 131.919 255.185  23
   0 -14   8 752.724 321.274   1
   0 -14  -9 9251.92 586.518   7
   0  14  -9 8673.57 694.400   5
   0 -14  -9 10720.0 889.695   9
   0 -14 -10 114.386 132.620   7
   0  14 -10 133.294 128.858   5
   0 -14 -10-168.831 195.146   9
   0 -14 -11 715.760 196.041   7
   0  14 -11 809.134 246.829   5
   0  14 -11 906.043 244.739  26
   0 -14 -11 780.701 271.888   9
   0 -14 -12 6635.92 520.660   7
   0  14 -12 6970.56 632.735   5
   0  14 -12 6875.25 593.379  26
   0 -14 -12 7118.36 779.145   9
   0 -14 -13 16031.2 812.681   7
   0  14 -13 18186.2 993.356   5
   0  14 -13 18188.8 940.089  26
   0 -14 -13 18734.9 1262.73   9
   0 -14 -14 22035.6 920.004   7
   0  14 -14 24586.4 1125.85   5
   0  14 -14 23353.4 1058.53  26
   0 -14 -14 24245.2 1441.70   9
   0 -14 -15 6033.74 691.161  28
   0 -14 -15 7202.65 767.351   9
   0  14 -15 7463.28 590.698  26
   0  14 -15 7225.51 611.802   5
   0 -14 -15 6986.16 505.616   7
   0  14 -16 8961.40 682.391   6
   0 -14 -16 9858.55 876.336   9
   0  14 -16 10085.3 668.468   5
   0  14 -16 9323.95 660.599  26
   0 -14 -17 34537.3 1498.38   9
   0  14 -17 33910.8 1162.15  26
   0  14 -18 1232.70 225.945  26
   0 -14 -18 1482.84 307.745   9
   0  14 -18 1432.20 295.721  10
   0  14 -19 640.215 152.591  26
   0  14 -19 659.681 181.216  10
   0 -15   0 157.080 183.066  23
   0 -15   0-29.2288 295.644  14
   0 -15   0-105.482 158.151   1
   0 -15   0 214.261 257.483  17
   0 -15  -1 37885.2 2225.74  23
   0 -15   1 35357.7 2450.22  14
   0 -15  -1 34022.5 2395.77  14
   0 -15   1 36842.0 2159.68   1
   0 -15  -1 32765.5 2215.07  17
   0 -15  -1 38301.0 2066.61   1
   0 -15  -2 58191.0 3134.67  17
   0 -15   2 64379.4 2866.68   1
   0 -15   2 65872.5 3431.71  14
   0 -15  -3 34448.6 2214.34  23
   0 -15   3 28350.2 1942.50   1
   0 -15  -3 28474.1 2262.49  17
   0 -15  -4 1059.20 507.923  17
   0 -15  -4 1626.26 487.196  23
   0 -15   4 1661.34 517.404   1
   0 -15  -5 77349.6 3942.78  17
   0 -15   5 81768.8 3418.46   1
   0 -15  -6 8031.11 1199.32  23
   0 -15   6 8131.60 1101.59   1
   0 -15   7 7576.78 1113.31   1
   0 -15   8 2045.94 350.355  11
   0 -15  -8 2136.11 294.764   7
   0  15  -8 2214.14 347.787   5
   0 -15  -8 2114.17 383.883   9
   0 -15  -9 47752.9 1873.70   9
   0 -15  -9 46033.1 1727.10  12
   0 -15  -9 44670.9 1343.53   7
   0  15  -9 43652.5 1526.12   5
   0 -15 -10 427.482 172.451   7
   0  15 -10 89.1760 111.508   5
   0 -15 -10 161.675 179.936   9
   0  15 -10 296.920 168.762  26
   0  15 -11 16241.7 897.526  26
   0 -15 -11 17152.0 842.581   7
   0 -15 -11 18377.1 1219.52   9
   0  15 -11 16781.4 959.844   5
   0 -15 -12 1307.99 247.006   7
   0 -15 -12 1411.21 389.144   9
   0  15 -12 1471.49 301.450  26
   0  15 -12 1453.35 291.088   5
   0  15 -13 29242.3 1191.10  26
   0 -15 -13 31396.2 1627.28   9
   0 -15 -13 29180.8 1079.79   7
   0  15 -13 28830.6 1256.72   5
   0 -15 -14 10811.1 639.639   7
   0  15 -14 10219.0 741.137   5
   0  15 -14 10374.3 714.910  26
   0 -15 -14 11946.1 982.638   9
   0 -15 -15-248.074 184.276   9
   0 -15 -15-177.558 270.266  28
   0  15 -15 233.652 182.062  26
   0  15 -15 236.526 150.353   5
   0  15 -16 3198.42 389.436   6
   0  15 -16 3170.36 371.216  26
   0 -15 -16 3880.01 551.140   9
   0  15 -16 3537.17 400.433   5
   0  15 -17 194.934 127.780   6
   0  15 -17 148.924 144.301  26
   0  15 -17 152.379 134.310   5
   0 -15 -17 119.123 155.749   9
   0  15 -18 2464.27 284.573  26
   0  15 -18 2616.15 371.978  10
   0  15 -19 72.4636 91.4249  10
   0 -16   0 46219.8 2900.34  14
   0 -16   0 46092.2 2488.42   1
   0 -16   0 51285.0 2814.83  23
   0 -16   1 19.5537 195.347   1
   0 -16   1 151.761 236.257  14
   0 -16  -1 353.960 219.802  23
   0 -16   1 236.357 290.399  23
   0 -16  -1 359.299 332.293  14
   0 -16  -1 148.744 242.708  17
   0 -16   2 20398.5 1700.29   1
   0 -16  -2 23028.8 1830.13  23
   0 -16  -2 17118.4 1701.37  17
   0 -16   2 19741.9 1930.40  14
   0 -16   3 772.443 378.696   1
   0 -16   3 316.109 263.182  14
   0 -16  -3 15.8581 329.817  23
   0 -16  -3 409.686 339.232  17
   0 -16  -4 8439.24 1148.47  23
   0 -16  -4 6253.72 1118.10  17
   0 -16   4 7504.17 1054.00   1
   0 -16   5 5131.20 878.585   1
   0 -16  -5 6393.21 1024.81  23
   0 -16   6 115293. 4443.19   1
   0  16  -6 108553. 2338.95   5
   0 -16  -6 105178. 1993.16   7
   0 -16  -6 112187. 1996.34   8
   0  16  -7 10626.3 748.448   5
   0 -16  -7 11847.7 659.030   8
   0 -16  -7 10941.1 669.021   7
   0 -16   7 11848.6 824.366  11
   0 -16  -7 11534.4 891.970   9
   0 -16   8 260.410 161.568  11
   0 -16  -8 445.331 226.585   9
   0 -16  -8 216.081 188.023  12
   0  16  -8 169.299 137.447   5
   0 -16  -8 201.652 159.412   7
   0 -16  -9 142.532 135.725   7
   0 -16  -9-54.0600 131.652   9
   0 -16  -9 160.848 178.935  12
   0  16  -9 299.032 139.040  26
   0  16  -9 238.564 150.736   5
   0  16 -10 99465.7 2165.90  26
   0 -16 -10 103775. 2063.79   7
   0 -16 -10 106204. 2863.80   9
   0  16 -10 98708.0 2311.76   5
   0  16 -11 33507.1 1358.59   5
   0 -16 -11 32608.6 1207.73   7
   0  16 -11 33172.6 1258.22  26
   0 -16 -11 34847.7 1658.18   9
   0  16 -12 2007.26 347.337   5
   0 -16 -12 2034.02 326.760   7
   0 -16 -12 2397.65 450.191   9
   0  16 -12 2316.61 327.664  26
   0  16 -13 998.536 254.985   5
   0 -16 -13 962.043 330.005   9
   0 -16 -13 1046.61 234.643   7
   0  16 -13 1324.59 289.340  26
   0  16 -14 27060.4 1145.23   5
   0  16 -14 28296.1 1126.56  26
   0 -16 -14 26975.2 1458.52   9
   0 -16 -15 78.6589 206.641  28
   0  16 -15 210.081 107.878   5
   0  16 -15 576.790 206.614  26
   0 -16 -15 445.319 207.594   9
   0 -16 -16-8.24092 187.118  28
   0  16 -16 272.351 132.998  26
   0 -16 -16 130.343 119.379   9
   0  16 -16 257.059 145.124   5
   0  16 -16 373.541 154.051   6
   0  16 -17 7596.40 508.817  26
   0  16 -17 6777.02 462.160   6
   0  16 -17 7091.82 463.529   5
   0 -16 -17 7731.02 667.194   9
   0  16 -18 1332.52 210.182  26
   0  16 -18 1666.90 267.634  10
   0 -17   0 31.5140 220.982   1
   0 -17   0-437.468 489.459  14
   0 -17   0-630.835 470.978  23
   0 -17   1 50996.1 3170.75  14
   0 -17  -1 47993.9 3148.15  14
   0 -17  -1 58926.4 2961.58  23
   0 -17   1 49625.9 2693.96   1
   0 -17   1 58308.2 3134.08  23
   0 -17   2 112634. 4159.80   1
   0 -17   2 106044. 4685.36  14
   0 -17   3 66824.2 3740.16  14
   0 -17   3 69834.8 3395.86   1
   0 -17  -3 75114.0 3483.52  23
   0 -17  -4 39614.3 2568.84  23
   0 -17   4 42252.9 1564.53  11
   0 -17   4 39832.1 2963.50  14
   0 -17   4 36961.0 2451.51   1
   0 -17  -4 34957.8 1151.16   8
   0 -17  -5 2275.17 309.591   8
   0 -17   5 2387.46 404.737  11
   0 -17  -5 2200.86 360.206   9
   0  17  -5 2018.39 326.418   5
   0 -17  -6 14859.5 758.381   8
   0 -17   6 14972.4 963.083  11
   0  17  -6 14050.3 859.132   5
   0 -17  -6 14578.3 1000.16   9
   0 -17  -6 13599.7 750.206   7
   0 -17   7 24882.8 1226.08  11
   0  17  -7 22811.7 1100.56   5
   0 -17  -7 22119.6 977.770   7
   0 -17  -7 24681.8 979.748   8
   0 -17  -7 21917.7 1215.27  12
   0 -17  -7 23868.0 1310.59   9
   0 -17  -8 52178.1 1967.70   9
   0  17  -8 46879.6 1573.97   5
   0 -17  -8 55153.9 1840.70  12
   0 -17  -8 51085.7 1455.13   7
   0  17  -8 47177.0 1469.61  26
   0  17  -9 61414.3 1700.65  26
   0  17  -9 65890.3 1883.06   5
   0 -17  -9 69365.6 2308.70   9
   0 -17  -9 68164.3 1721.53   7
   0 -17  -9 73766.3 2139.46  12
   0  17 -10 3569.19 425.093  26
   0  17 -10 3758.94 468.420   5
   0 -17 -10 3997.27 422.312   7
   0 -17 -10 3697.94 573.033  12
   0 -17 -10 3991.79 560.522   9
   0  17 -11 1094.57 264.003   5
   0 -17 -11 1475.01 338.804   9
   0  17 -11 1473.98 283.842  26
   0 -17 -11 1024.30 258.912   7
   0 -17 -12 10380.4 705.026   7
   0  17 -12 11585.7 749.604  26
   0 -17 -12 11758.2 958.340   9
   0  17 -12 11697.1 780.913   5
   0  17 -13 6277.53 570.055   5
   0 -17 -13 6983.52 754.790   9
   0  17 -13 6931.27 561.305  26
   0  17 -14 26613.0 1076.32  26
   0 -17 -14 26462.8 1434.59   9
   0  17 -14 24923.0 1078.02   5
   0  17 -15 4957.46 474.547   6
   0  17 -15 5874.32 496.724  26
   0 -17 -15 4246.59 555.578  28
   0  17 -15 5316.86 482.286   5
   0 -17 -15 5209.66 631.477   9
   0 -17 -16 259.857 166.914   9
   0  17 -16 83.8426 91.6663   6
   0  17 -16 22.6686 116.676  26
   0 -17 -16 131.627 146.529  28
   0  17 -16 53.7770 108.205   5
   0  17 -17 3911.70 343.512   6
   0  17 -17 4999.67 396.106  26
   0  17 -17 4022.17 337.986   5
   0 -17 -17 4734.24 475.605   9
   0  17 -18 7099.16 489.696  10
   0  17 -18 6561.54 387.946  26
   0 -18   0 100357. 2155.46  12
   0 -18   0 105358. 1957.03   8
   0 -18   0 104639. 4749.35  14
   0 -18   0 112447. 4277.40  23
   0 -18   1 1086.51 439.987  14
   0 -18  -1 2334.64 305.059   8
   0 -18   1 1997.11 617.383  23
   0 -18  -1 1229.14 395.757  23
   0 -18   1 1836.58 423.808  11
   0 -18   1 2152.86 285.548   8
   0 -18   1 2082.80 604.488   1
   0 -18  -1 1823.12 330.194  12
   0 -18   2 3652.21 540.706  11
   0 -18  -2 3714.75 802.329  23
   0 -18  -2 3870.25 519.116   9
   0 -18  -2 3475.45 381.455   8
   0 -18  -2 3260.77 439.769  12
   0 -18   2 3755.31 915.160  23
   0 -18   2 3547.69 782.675   1
   0 -18   2 4008.06 903.699  14
   0  18  -3 25142.1 1131.02   5
   0 -18  -3 25035.8 1258.73   9
   0 -18  -3 26409.3 992.987   8
   0 -18  -3 27497.5 1197.10  12
   0  18  -4 146415. 2752.71   5
   0 -18   4 162314. 3229.83  11
   0 -18  -4 153053. 3160.87   9
   0 -18  -4 155054. 2957.51  12
   0 -18  -4 155196. 2422.68   8
   0 -18  -5 20009.3 1169.66   9
   0 -18  -5 19930.4 1097.28  12
   0  18  -5 19659.5 1015.81   5
   0 -18  -5 20842.9 896.400   8
   0 -18   5 22005.8 1171.47  11
   0 -18  -6 31633.9 1493.77   9
   0 -18  -6 30530.9 1399.04  12
   0  18  -6 30803.5 1265.16   5
   0 -18  -6 31476.2 1145.65   8
   0 -18   6 32604.9 1449.48  11
   0 -18  -7 9623.07 782.530  12
   0  18  -7 9379.37 711.073   5
   0 -18  -7 9727.46 837.690   9
   0 -18  -8 12706.2 929.013  12
   0  18  -8 12364.4 813.793   5
   0 -18  -8 12456.2 965.834   9
   0  18  -8 11337.4 724.930  26
   0  18  -9 1290.93 293.198   5
   0 -18  -9 1315.11 351.975  12
   0 -18  -9 1379.16 350.694   9
   0  18  -9 1195.22 257.586  26
   0  18 -10 934.608 242.559  26
   0  18 -10 993.400 269.682   5
   0 -18 -10 884.468 304.976  12
   0 -18 -10 873.892 278.858   9
   0  18 -11 30297.4 1252.26   5
   0 -18 -11 33782.1 1626.85   9
   0  18 -11 30496.5 1189.05  26
   0 -18 -12 12688.6 993.944   9
   0  18 -12 12520.3 757.466  26
   0  18 -12 11858.3 785.229   5
   0  18 -13 874.454 230.722  26
   0  18 -13 577.824 197.610   5
   0 -18 -13 928.473 291.519   9
   0  18 -14 149.183 139.433  26
   0  18 -14 62.4385 149.212   5
   0 -18 -14 159.730 159.531   9
   0 -18 -14-113.881 232.380  28
   0 -18 -15 3513.81 531.343  28
   0 -18 -15 5143.79 593.092   9
   0  18 -15 5396.02 452.866  26
   0  18 -15 5328.89 450.576   5
   0  18 -15 4834.28 444.812   6
   0  18 -16 36176.9 1068.11  26
   0 -18 -16 38305.9 1423.94   9
   0 -18 -16 31972.2 1216.90  28
   0  18 -16 32046.0 1002.20   5
   0  18 -16 32007.8 1017.11   6
   0  18 -17 1431.70 211.581  26
   0  18 -17 1155.10 181.874   5
   0  18 -17 1097.70 176.321   6
   0 -19   0 52.2062 101.459   8
   0 -19   0 92.7757 149.655  12
   0 -19  -1 19549.6 865.597   8
   0 -19   1 17458.4 834.259   8
   0 -19  -1 17203.4 962.338  12
   0 -19   1 19185.7 931.600  12
   0 -19   2 4306.67 406.378   8
   0 -19  -2 4450.31 509.881  12
   0 -19  -2 4248.41 439.225   8
   0 -19   2 4102.19 465.484  12
   0 -19  -3 24388.5 1001.06   8
   0 -19  -3 23199.1 1130.94  12
   0 -19   3 23424.4 911.691   8
   0 -19  -3 25164.9 1273.71   9
   0 -19  -4 5505.01 615.882  12
   0 -19  -4 6173.60 524.455   8
   0  19  -4 5926.81 570.285   5
   0 -19  -4 6660.81 712.068   9
   0 -19  -5 481.930 176.585   8
   0 -19  -5 386.573 208.535   9
   0 -19  -5 431.932 173.925  12
   0  19  -5 402.535 208.286   5
   0  19  -6 601.815 222.042   5
   0 -19  -6 673.225 253.218  12
   0 -19  -6 664.277 202.521   8
   0 -19  -6 588.707 233.837   9
   0 -19  -7 2413.80 435.699   9
   0  19  -7 2624.66 401.523   5
   0 -19  -7 2637.21 486.817  12
   0 -19  -8 67691.5 2298.12   9
   0 -19  -8 67666.9 2086.55  12
   0  19  -8 63195.1 1838.74   5
   0 -19  -9 32.1558 216.169  12
   0 -19  -9-86.7206 242.946   9
   0  19  -9 38.9797 159.925  26
   0  19  -9 84.8351 153.025   5
   0  19 -10 647.777 212.119   5
   0 -19 -10 548.801 253.989  12
   0 -19 -10 333.199 150.984   9
   0  19 -10 496.971 164.932  26
   0  19 -11 1237.99 257.513  26
   0 -19 -11 1069.40 279.997   9
   0  19 -11 1170.36 256.586   5
   0  19 -12 7241.80 565.092  26
   0  19 -12 6321.44 559.856   5
   0 -19 -12 7356.58 744.749   9
   0  19 -13 6127.52 504.070  26
   0 -19 -13 6275.22 677.299   9
   0  19 -13 5933.37 521.127   5
   0 -19 -13 6050.87 682.665  28
   0  19 -14 2157.95 303.295   5
   0 -19 -14 1035.96 296.896  28
   0  19 -14 2160.33 302.926  26
   0 -19 -14 1971.62 367.314   9
   0  19 -15 21936.5 856.380  26
   0 -19 -15 18058.2 1030.53  28
   0  19 -15 18882.6 819.901   5
   0  19 -15 19062.3 831.395   6
   0 -19 -15 22142.5 1136.51   9
   0  19 -16 258.210 125.644   6
   0  19 -16 328.807 125.257   5
   0 -19 -16 339.517 170.576  28
   0 -19 -16 460.303 191.083   9
   0  19 -16 475.288 147.896  26
   0 -20   0 1197.39 278.000  12
   0 -20   0 1397.17 264.371   8
   0 -20  -1 8193.08 589.953   8
   0 -20   1 7154.08 628.872  12
   0 -20  -1 7381.47 650.909  12
   0 -20   1 8120.80 564.279   8
   0 -20   2 225.677 156.422  12
   0 -20  -2 135.335 196.911  12
   0 -20   2 150.249 112.376   8
   0 -20  -2 262.851 168.037   8
   0 -20   3 30396.8 1043.10   8
   0 -20  -3 30547.4 1148.24   8
   0 -20  -3 29122.9 1304.13  12
   0 -20  -4 155.582 161.798   8
   0  20  -4 363.942 142.639   5
   0 -20  -4 505.057 230.903  12
   0 -20  -5 15965.6 1109.78   9
   0 -20  -5 15780.4 994.050  12
   0 -20  -5 16740.8 851.129   8
   0  20  -5 15881.2 926.610   5
   0 -20  -6 4076.73 437.435   8
   0  20  -6 3541.95 453.205   5
   0 -20  -6 3551.47 510.079  12
   0 -20  -6 4480.68 617.819   9
   0 -20  -7 9444.05 867.363   9
   0  20  -7 9772.89 723.652   5
   0 -20  -7 9543.49 786.880  12
   0 -20  -8 7935.58 741.209  12
   0 -20  -8 8449.35 823.059   9
   0  20  -8 8176.21 669.545   5
   0 -20  -9 11093.5 925.429   9
   0 -20  -9 11167.5 854.850  12
   0  20  -9 10436.8 747.137   5
   0 -20 -10 13713.3 901.053  12
   0  20 -10 14270.4 785.000  26
   0 -20 -10 12918.0 995.021   9
   0  20 -10 12704.1 810.168   5
   0  20 -11 17043.0 915.050   5
   0 -20 -11 15605.4 1086.88   9
   0  20 -11 15397.6 815.369  26
   0  20 -12 2883.50 366.366  26
   0  20 -12 2814.91 385.560   5
   0 -20 -12 3058.42 475.276   9
   0 -20 -13 729.069 241.126   9
   0  20 -13 964.553 219.714  26
   0  20 -13 542.691 176.523   5
   0 -20 -13 471.699 247.139  28
   0  20 -14 10523.3 620.551   5
   0 -20 -14 10836.5 817.478   9
   0  20 -14 9636.57 616.414   6
   0 -20 -14 9713.26 839.284  28
   0  20 -14 11081.6 618.031  26
   0  20 -15 8888.16 509.480  26
   0 -20 -15 9512.49 691.771   9
   0  20 -15 7981.20 510.178   6
   0  20 -15 8133.61 509.082   5
   0 -20 -16 435.227 215.758  28
   0  20 -16 827.523 157.177   6
   0  20 -16 826.683 156.885   5
   0  20 -16 913.962 162.750  26
   0 -21   0 155.271 171.250  12
   0 -21   0 150.239 152.810   8
   0 -21  -1 5016.08 463.609   8
   0 -21  -1 4620.23 508.490  12
   0 -21   1 4254.17 421.792   8
   0 -21   1 4553.33 511.515  12
   0 -21  -2 9212.26 640.071   8
   0 -21   2 9029.75 704.643  12
   0 -21   2 8999.32 600.932   8
   0 -21  -2 9557.18 734.754  12
   0 -21  -3 3786.78 497.044  12
   0 -21  -3 4049.30 428.305   8
   0 -21   3 4139.05 395.423   8
   0 -21  -4 2144.88 328.965   8
   0 -21  -4 1856.34 333.993  12
   0  21  -4 2227.27 338.359   5
   0 -21  -5 4012.45 542.452  12
   0 -21  -5 4446.90 442.023   8
   0  21  -5 4010.19 477.991   5
   0 -21  -5 4767.07 633.867   9
   0 -21  -6 350.327 222.182  12
   0  21  -6 164.250 106.833   5
   0  21  -7 18581.4 987.011   5
   0 -21  -7 19014.9 1098.38  12
   0 -21  -7 19052.6 1237.17   9
   0  21  -8 240.640 225.619   5
   0 -21  -8 58.3182 165.819  12
   0 -21  -8 605.845 333.685   9
   0  21  -9 20419.3 1017.82   5
   0 -21  -9 21394.6 1144.31  12
   0 -21  -9 20925.4 1267.03   9
   0 -21 -10 596.396 251.948  12
   0 -21 -10 380.470 228.160   9
   0  21 -10 293.548 152.161   5
   0 -21 -11 1691.71 342.753  12
   0  21 -11 1814.32 286.172  26
   0 -21 -11 1667.14 371.101   9
   0  21 -11 1630.00 311.466   5
   0  21 -12 148.413 147.537  26
   0 -21 -12 411.554 287.089   9
   0  21 -12 195.015 108.610   5
   0 -21 -12-26.2169 214.433  28
   0  21 -13 5568.49 436.219  26
   0 -21 -13 3833.38 627.331  28
   0  21 -13 5582.39 464.133   5
   0 -21 -13 5136.80 606.273   9
   0 -21 -14 5748.14 569.377   9
   0 -21 -14 4737.48 525.188  28
   0  21 -14 5244.30 417.435   5
   0  21 -14 5897.17 417.139  26
   0  21 -14 4732.18 402.694   6
   0  21 -15 12975.9 592.407   5
   0 -21 -15 14856.2 795.856  28
   0  21 -15 11816.8 576.027   6
   0  21 -15 14341.6 599.918  26
   0 -21 -15 14403.9 805.068   9
   0 -22   0 223.608 140.975   8
   0 -22   0 388.052 177.597  12
   0 -22  -1 21895.0 939.311   8
   0 -22   1 21588.8 1007.20  12
   0 -22   1 21226.4 908.944   8
   0 -22  -1 20360.2 1031.70  12
   0 -22  -2 1728.37 342.510  12
   0 -22  -2 1858.28 306.504   8
   0 -22   2 2285.80 331.953  12
   0 -22   2 1480.37 253.408   8
   0 -22   3 25905.2 966.859   8
   0 -22  -3 26389.0 1061.20   8
   0 -22  -3 25177.7 1199.43  12
   0 -22  -4 1250.65 250.251   8
   0 -22  -4 1011.45 284.548  12
   0  22  -4 1055.28 256.084   5
   0 -22  -5 838.599 288.133  12
   0  22  -5 870.986 221.949   5
   0  22  -6 1710.11 320.076   5
   0 -22  -6 1356.41 384.809  12
   0 -22  -7 3232.15 496.760  12
   0 -22  -7 4185.04 609.988   9
   0  22  -7 3920.88 457.897   5
   0 -22  -8 1396.53 398.441   9
   0  22  -8 880.754 221.751   5
   0 -22  -8 710.718 239.305  12
   0 -22  -9 581.958 227.720  12
   0  22  -9 249.696 141.947   5
   0 -22  -9 786.320 292.443   9
   0 -22 -10 3348.36 547.387   9
   0  22 -10 2966.05 386.611   5
   0 -22 -10 3560.83 460.706  12
   0  22 -11 300.872 159.188   5
   0 -22 -11 34.0168 220.430  28
   0 -22 -11 209.964 118.838  12
   0 -22 -12 348.548 282.451   9
   0  22 -12 83.4880 113.487  26
   0  22 -12 127.995 86.5892   5
   0 -22 -13 12967.0 860.984   9
   0  22 -13 12649.6 660.887   5
   0 -22 -13 14771.9 902.781  28
   0  22 -13 13652.6 631.674  26
   0  22 -13 11566.3 647.749   6
   0  22 -14 524.353 143.641   6
   0  22 -14 516.429 151.579  26
   0 -22 -14 235.704 182.379  28
   0  22 -14 512.940 157.022   5
   0 -22 -15 266.569 193.874  28
   0 -23   0 223.607 141.033   8
   0 -23   0-124.387 148.970  12
   0 -23  -1 19738.3 983.982  12
   0 -23   1 20722.0 969.486  12
   0 -23   1 19880.0 866.391   8
   0 -23  -1 18648.0 900.034   8
   0 -23   2 18531.5 816.284   8
   0 -23  -2 18048.0 971.593  12
   0 -23  -2 18578.0 888.280   8
   0 -23   2 17893.6 919.451  12
   0 -23  -3 8185.79 608.399   8
   0 -23  -3 8285.20 662.376  12
   0 -23   3 8823.37 560.235   8
   0 -23  -4 2863.03 424.017  12
   0 -23  -4 2722.37 371.924   8
   0  23  -5 11212.5 743.595   5
   0 -23  -5 10900.8 781.584  12
   0 -23  -6 3458.91 478.784  12
   0  23  -6 3441.62 426.695   5
   0 -23  -7 263.171 183.613  12
   0  23  -7 233.597 136.145   5
   0  23  -8 2347.56 355.224   5
   0 -23  -8 2483.48 416.406  12
   0 -23  -9 17587.4 1192.55  28
   0  23  -9 16808.6 864.362   5
   0 -23  -9 17597.0 936.013  12
   0 -23 -10 13003.5 799.544  12
   0  23 -10 13546.2 752.514   5
   0 -23 -11 4342.19 436.535  12
   0  23 -11 5088.21 452.307   5
   0 -23 -11 5532.63 651.513  28
   0 -23 -12 725.623 164.885  16
   0  23 -12 846.170 202.122   6
   0  23 -12 886.319 205.190   5
   0 -23 -12 233.386 192.722  28
   0  23 -13 136.555 101.611   5
   0 -23 -13-120.583 222.077  28
   0  23 -13 77.3947 96.7428   6
   0 -23 -14 6288.51 524.284  28
   0  23 -14 5282.89 363.371   5
   0  23 -14 4828.04 349.827   6
   0 -24   0 18054.1 835.581   8
   0 -24   0 17607.8 887.721  12
   0 -24  -1 4413.87 427.206   8
   0 -24   1 4365.09 404.254   8
   0 -24   1 4365.74 439.748  12
   0 -24  -1 4368.41 482.322  12
   0 -24  -2 5060.21 513.090  12
   0 -24   2 4748.64 491.494  12
   0 -24  -2 5522.04 491.891   8
   0 -24   2 5092.07 428.044   8
   0 -24   3 11630.9 614.766   8
   0 -24  -3 11856.9 765.895  12
   0 -24  -4 493.417 221.787  12
   0 -24  -5 9630.18 704.731  12
   0 -24  -5 7539.56 651.267  28
   0  24  -5 9605.45 661.345   5
   0 -24  -6-213.527 200.132  28
   0  24  -6 43.3989 101.221   5
   0  24  -7 19682.5 924.887   5
   0 -24  -7 17944.6 1085.40  28
   0 -24  -7 19572.8 1030.74  12
   0 -24  -8 6123.76 626.647  28
   0  24  -8 5887.47 513.038   5
   0 -24  -8 6652.53 573.456  12
   0 -24  -9 17882.8 904.400  12
   0 -24  -9 16721.7 1061.47  28
   0  24  -9 16374.0 804.314   5
   0  24 -10 63.1485 90.7674   5
   0 -24 -10-164.893 260.413  28
   0 -24 -10 214.474 151.363  12
   0 -24 -11 9289.86 560.115  12
   0  24 -11 9974.39 612.482   6
   0  24 -11 11298.0 625.828   5
   0  24 -12 1004.91 194.164   6
   0 -24 -12 971.487 255.504  28
   0 -24 -12 1006.22 190.395  16
   0  24 -12 1052.70 182.521   5
   0 -24 -13 435.509 209.705  28
   0  24 -13 140.622 92.1543   6
   0  24 -13 311.649 104.402   5
   0 -25   0 31.0248 123.922   8
   0 -25   0 345.482 155.758  12
   0 -25  -1 213.933 145.773   8
   0 -25  -1 453.629 190.805  12
   0 -25   1 6.96553 113.315   8
   0 -25   1 235.412 172.899  12
   0 -25  -2 391.106 194.811  12
   0 -25   2 352.142 147.064   8
   0 -25   2 571.492 215.847  12
   0 -25   3 1242.71 217.201   8
   0 -25  -3 2007.09 343.022  12
   0 -25  -4 71642.6 1831.57  12
   0 -25  -5 474.528 224.090  12
   0  25  -6 286.578 153.578   5
   0 -25  -6 456.665 215.126  12
   0 -25  -7 1455.32 312.233  12
   0  25  -7 2052.87 283.979   5
   0 -25  -8 55697.6 1536.52  12
   0  25  -8 52055.5 1386.69   5
   0 -25  -9 8090.81 602.626  12
   0 -25  -9 6596.52 599.410  28
   0  25  -9 8112.98 539.373   5
   0  25 -10-265.415 124.714   6
   0 -25 -10 81.2209 122.727  12
   0 -25 -10-296.129 237.254  28
   0  25 -10 136.079 106.929   5
   0 -25 -11 48.3095 89.7683  16
   0  25 -11 32.4156 76.7948   5
   0  25 -11-168.493 110.417   6
   0 -25 -11 42.6115 147.806  28
   0 -25 -12 34833.9 1177.14  28
   0  25 -12 26181.1 821.068   6
   0 -26   0 24283.8 976.420  12
   0 -26   1 26142.9 1003.88  12
   0 -26  -1 24864.7 1034.06  12
   0 -26  -2 1527.67 306.661  12
   0 -26  -3 13263.9 758.404  12
   0 -26  -4 4845.37 450.577  12
   0 -26  -5 33358.9 1186.33  12
   0 -26  -6 1548.55 270.757  28
   0 -26  -6 4790.74 486.425  12
   0  26  -7 1364.20 222.084   5
   0 -26  -7 1589.47 287.081  12
   0 -26  -8 180.414 140.951  12
   0 -26  -8 162.416 171.717  28
   0  26  -8 270.849 146.606   6
   0  26  -8 274.067 121.848   5
   0 -26  -9 1971.50 276.570  12
   0 -26  -9 908.030 247.131  28
   0  26  -9 1641.06 225.894   5
   0  26  -9 1124.32 183.546   6
   0 -26 -10 7160.97 553.652  28
   0  26 -10 7798.46 471.729   6
   0 -26 -11 8809.78 629.929  28
   0 -27   0 306.659 141.499  12
   0 -27  -1 14098.8 709.001  12
   0 -27   1 13400.4 662.975  12
   0 -27  -2 36082.3 1164.16  12
   0 -27  -3 8915.48 595.578  12
   0 -27  -4 300.829 137.693  12
   0 -27  -5 581.435 191.947  12
   0 -27  -6 13063.7 685.975  12
   0 -27  -7 848.519 221.260  28
   0 -27  -7 3580.93 375.782  12
   0 -27  -8 4109.28 382.826  12
   0 -27  -8 1916.93 308.284  28
   0 -27  -9 929.522 256.124  28
   0 -28   0 48.7135 101.798  12
   0 -28  -1 10767.5 572.181  12
   0 -28   1 10114.8 513.193  12
   0 -28  -2 484.342 150.829  12
   0 -28  -3 1226.37 224.185  12
   0 -28  -4 618.111 154.030  12
   0 -28  -5 2458.85 298.976  12
   0 -28  -6 18508.3 742.281  12
   0 -28  -7 118.089 128.570  12
   0 -29   0 9.59094 87.8909  12
   0 -29  -1 297.522 116.470  12
   0 -29  -2 156.030 114.625  12
   0 -29  -3 6213.18 402.411  12
   0 -29  -4 3518.28 311.880  12
   1   0 -22 122.094 136.364   9
   1   0 -21 13866.0 976.445   9
   1   0 -21 13040.5 892.515  10
   1   0 -20-183.230 210.389  10
   1   0 -19 603.291 215.536  10
   1   0 -18 201.501 253.107  10
   1   0 -17 38154.6 1625.33  10
   1   0 -16-89.2160 178.744  10
   1   0 -15 14175.6 945.803  10
   1   0 -14 10.4406 106.297  10
   1   0 -13 457.686 436.337  25
   1   0 -13-36.4066 159.945   3
   1   0 -12 85.8603 250.956  25
   1   0 -12 244.427 238.202   3
   1   0 -11 1486.65 445.722   3
   1   0 -11 2886.58 654.280  25
   1   0 -10 172.326 204.583   3
   1   0 -10 91.1516 189.831  25
   1   0  -9 7455.30 944.696  25
   1   0  -9 7353.52 996.834  22
   1   0  -9 6042.66 755.112   3
  -1   0   9 6690.03 758.626   1
   1   0  -8-80.4050 200.493  22
   1   0  -8-22.5825 216.876  25
   1   0  -8 228.112 169.559   3
  -1   0   8 53.9006 161.235   1
   1   0  -7 49055.2 1728.67   3
   1   0  -7 52105.0 2338.74  22
  -1   0   7 52060.5 1678.09   1
   1   0  -7 50588.5 2020.15  25
   1   0  -6-12.2754 190.034  25
   1   0  -6 188.898 281.440  22
   1   0  -6 28.8769 110.243   3
   1   0  -5 80893.0 2076.69  25
   1   0  -5 86633.4 2201.07  18
   1   0  -4 288.155 131.547   3
   1   0  -3 858968. 5153.55  24
   1   0  -3 854493. 4823.19   3
   1   0  -2 353.292 200.987   2
   1   0  -2 361.996 102.243   3
   1   0  -2 411.661 255.412  19
  -1   0   1 187529. 2603.84  20
   1   0  -1 179018. 2346.85   2
  -1   0   0 373.755 126.003  23
   1   0   0 483.060 178.743   2
   1   0   1 206100. 2572.84   2
  -1   0  -1 190869. 2552.73  23
  -1   0  -2 97.1156 139.817  23
   1   0   2 402.698 192.283   2
  -1   0  -3 5229.66 638.851  21
   1   0   3 4892.62 494.617   2
  -1   0  -3 5248.71 335.572   3
  -1   0  -4 26.5131 96.8722   3
   1   0   4 121.710 236.942   2
  -1   0  -4 323.986 276.940  21
  -1   0  -5 4140.71 646.997  21
   1   0   5 4452.28 618.337   2
  -1   0  -5 3650.96 376.216   3
   1   0   6 226.375 315.640   2
  -1   0  -6 249.612 146.991   3
  -1   0  -6 306.717 333.084  21
   1   0   7 3894.78 784.335   2
  -1   0  -7 4350.75 819.817  21
  -1   0  -7 5115.16 566.533   3
   1   0   8 108.031 406.654   2
  -1   0  -8-19.1878 268.232  21
  -1   0  -8 216.202 216.594   3
  -1   0  -9 42891.8 2600.40  21
  -1   0  -9 49242.6 2106.99   3
  -1   0 -10 2489.33 797.290   3
   1   0  10 793.603 812.032   2
  -1   0 -11 2477.77 934.634  25
   1   0  11 3402.61 1219.44   2
  -1   0 -12 420.203 440.658  25
   1   0  12 766.151 494.295   2
  -1   0 -13 20305.2 1096.28  10
  -1   0 -14 2269.96 479.113  10
  -1   0 -15 4518.11 616.009  10
  -1   0 -16 433.837 234.164  10
  -1   0 -17 11399.3 888.517  10
  -1   0 -18 56.7134 130.509  10
  -1   0 -19 8534.48 727.134  10
  -1   0 -20 626.095 304.273  10
   1  -1 -22 4149.78 473.325   9
   1   1 -22 4319.97 511.840   9
   1   1 -22 4626.95 508.511  10
   1   1 -21 18425.0 1091.38   9
   1  -1 -21 18316.1 1091.65   9
   1   1 -21 17676.7 1025.97  10
   1  -1 -21 17315.4 1010.93  10
   1   1 -20 1107.54 277.057  10
   1  -1 -20 990.274 269.166  10
   1  -1 -20 984.930 309.505   9
   1   1 -19 2895.21 576.582  10
   1  -1 -19 2707.62 426.503  10
   1  -1 -18 11867.6 952.549  10
   1   1 -18 12306.3 925.703  10
   1   1 -17 2940.22 489.562  10
   1  -1 -17 3493.78 603.692  10
   1  -1 -16 18035.3 1135.68  10
   1   1 -16 17469.8 1085.10  10
   1  -1 -15 7973.05 705.068  10
   1   1 -15 6861.64 680.447  10
   1   1 -14 18807.8 1071.70  10
   1  -1 -14 19378.7 1100.78  10
   1   1 -13 21074.7 1668.77   3
   1  -1 -13 21782.9 1778.28   3
   1   1 -13 24180.1 2065.99  25
   1  -1 -12 2733.38 557.927   3
   1   1 -12 2784.36 584.920   3
   1   1 -12 3976.84 836.100  25
   1   1 -11 59116.9 2569.34   3
   1  -1 -11 58374.7 2572.14   3
   1   1 -11 73792.5 3205.24  25
   1  -1 -11 73621.0 3204.38  25
   1  -1 -10 4258.88 751.754  25
   1   1 -10 4390.64 660.647   3
   1  -1 -10 3311.44 553.723   3
   1   1 -10 4129.56 695.417  25
   1   1  -9 75461.8 2988.85  22
   1   1  -9 78577.5 2892.64  25
   1  -1  -9 73659.4 3227.89  22
   1  -1  -9 67030.3 2395.79   3
   1   1  -9 72629.6 2458.36   3
   1  -1  -9 76105.7 2923.03  25
  -1   1   8 16863.8 978.645   1
   1  -1  -8 14296.7 1200.49  25
   1   1  -8 15546.2 1192.68  25
   1   1  -8 15497.7 1294.03  22
   1   1  -8 15666.0 1025.87   3
   1  -1  -8 14083.2 1050.21   3
   1  -1  -8 14937.7 1384.10  22
  -1  -1   8 15673.4 1049.24   1
   1  -1  -7 35647.9 1512.60   3
   1   1  -7 35351.3 1439.08   3
   1  -1  -7 34894.6 1970.28  22
   1   1  -7 34696.7 1614.18  25
   1  -1  -7 33286.0 1666.43  25
  -1  -1   7 34330.8 1430.43   1
   1   1  -7 34068.2 1842.65  22
   1  -1  -6 170747. 3104.49   3
   1  -1  -6 169359. 4025.36  22
  -1  -1   6 174329. 2960.33   1
   1   1  -6 164688. 2877.07   3
   1   1  -6 169364. 3731.81  22
   1  -1  -5 465567. 6080.06  22
   1  -1  -5 471690. 5535.50  18
   1   1  -5 497666. 4647.98   3
   1  -1  -5 498205. 4716.36   3
   1   1  -5 465453. 4827.61  25
   1   1  -5 473643. 4737.87  18
   1   1  -4 68868.6 1567.67   3
   1   1  -4 66088.1 1591.52  25
   1  -1  -4 70349.2 1600.03   3
   1  -1  -4 64459.7 1888.72  18
   1  -1  -4 69198.9 1781.01  24
   1  -1  -3 3997.07 557.489  19
   1  -1  -3 3441.17 314.030   3
   1   1  -3 3372.30 341.025   3
   1  -1  -3 3880.44 411.795  24
   1   1  -3 4774.09 599.088  19
   1   1  -2 281592. 2221.44  24
   1  -1  -2 290364. 3876.86  19
   1  -1  -2 278252. 2342.57   3
   1  -1  -2 285579. 3186.73   2
   1   1  -2 290303. 3157.68   2
  -1  -1   1 38868.2 1307.24  20
   1  -1  -1 34281.8 627.782   3
   1  -1  -1 29410.8 727.001  14
   1   1  -1 37668.7 1060.64   2
  -1   1   1 31950.7 580.236  23
   1  -1  -1 37892.2 1091.13   2
  -1  -1   1 29839.2 851.612  23
  -1   1   1 39680.4 1151.46  20
   1  -1   0 92885.6 1701.61   2
  -1  -1   0 98218.8 2160.98  20
   1   1   0 95278.9 1650.49   2
   1  -1   1 25296.4 950.153   2
   1   1   1 26583.2 919.239   2
   1   1   2 136257. 2240.11   2
  -1  -1  -2 145387. 2531.68  23
  -1   1  -2 138474. 2854.24  21
  -1   1  -2 144186. 1138.49   3
   1  -1   2 139361. 2317.19   2
  -1  -1  -3 26360.0 844.095   3
  -1  -1  -3 26847.5 1226.40  23
   1  -1   3 27876.6 1006.28   1
  -1   1  -3 26008.3 1349.15  21
  -1   1  -3 26313.9 683.272   3
   1  -1   3 25237.1 1099.25   2
   1   1   3 23888.2 1030.68   2
   1   1   4 443.093 241.353   2
   1  -1   4 383.450 182.060   1
  -1   1  -4 203.621 225.737  21
  -1   1  -4 83.0526 75.8420   3
   1  -1   4 333.151 256.926   2
  -1  -1  -4 134.666 120.886   3
   1   1   5 18544.1 1222.96   2
   1  -1   5 18039.6 1265.31   2
  -1  -1  -5 17055.2 1269.79  21
   1  -1   5 18411.5 898.863   1
  -1   1  -5 16692.3 775.397   3
  -1   1  -5 16216.7 1273.97  21
  -1  -1  -5 19391.2 891.150   3
   1  -1   6 23707.7 1034.45   1
   1  -1   6 18601.3 1558.76   2
  -1  -1  -6 22141.3 1077.73   3
  -1   1  -6 21911.0 991.276   3
  -1  -1  -6 20169.1 1453.93  21
   1   1   6 22409.6 1476.11   2
  -1   1  -6 18974.2 1473.47  21
  -1  -1  -7 17131.9 1461.66  21
  -1   1  -7 20761.9 1187.15   3
  -1  -1  -7 20505.1 1124.86   3
   1  -1   7 14535.0 1531.26   2
   1   1   7 17066.2 1544.29   2
   1  -1   7 21302.8 1013.52   1
  -1   1  -7 18173.4 1708.46  21
  -1  -1  -8 1378.93 436.815  21
  -1   1  -8 1274.34 466.454  21
   1   1   8 918.907 489.430   2
  -1   1  -8 1410.92 309.094   3
   1  -1   8 652.672 474.173   2
  -1  -1  -8 1840.14 371.174   3
   1  -1   9 2439.14 815.421   2
   1   1   9 4786.41 1046.03   2
  -1   1  -9 6094.45 1025.43  21
  -1   1  -9 7976.20 819.703   3
  -1  -1  -9 8416.91 913.966   3
  -1  -1 -10 78935.4 3201.58  25
  -1   1 -10 66191.5 3500.90  21
   1  -1  10 47275.5 3154.79   2
   1   1  10 56161.1 3266.64   2
  -1  -1 -10 75001.7 2828.64   3
   1   1  11 88660.8 4321.42   2
   1  -1  11 85540.2 4362.04   2
  -1   1 -11 92733.7 4369.32  21
   1  -1  12 4457.57 1051.76   2
  -1  -1 -12 5147.52 946.575  25
  -1   1 -12 4103.05 928.044  21
  -1   1 -12 4672.07 937.736  25
   1   1  12 4481.91 1051.05   2
  -1   1 -13 10868.7 795.229  10
  -1  -1 -13 12177.9 623.809   7
  -1  -1 -13 12097.2 863.075  10
  -1  -1 -14 36795.9 1545.76  10
  -1   1 -14 36094.1 1512.28  10
  -1   1 -15 35463.2 1552.55  10
  -1  -1 -15 36561.7 1606.98  10
  -1   1 -16 7864.33 747.646  10
  -1  -1 -16 7192.21 733.106  10
  -1  -1 -17 4071.64 571.343  10
  -1   1 -17 3198.35 483.908  10
  -1  -1 -18 499.775 190.871  10
  -1   1 -18 143.573 151.651  10
  -1   1 -19 7993.55 671.002  10
  -1  -1 -19 9360.42 771.518  10
  -1  -1 -20 13357.4 864.996  10
  -1   1 -20 13848.6 854.709  10
   1  -2 -22 6496.51 571.689   9
   1   2 -22 5888.66 578.395   9
   1   2 -22 6926.30 567.017  10
   1   2 -21 48.7278 192.886   9
   1  -2 -21 60.8661 165.432   9
   1   2 -21 375.653 349.351  10
   1  -2 -20 2829.65 461.420   9
   1  -2 -20 2005.40 386.029  10
   1   2 -20 1912.16 376.967  10
   1   2 -19 19980.9 1225.41  10
   1  -2 -19 20015.1 1230.17  10
   1  -2 -19 22199.6 1359.79   9
   1   2 -18 3796.41 524.761  10
   1  -2 -18 3536.59 507.053  10
   1   2 -17 3856.44 521.772  10
   1  -2 -17 4369.57 562.467  10
   1   2 -16 7698.55 739.428  10
   1  -2 -16 8298.42 767.992  10
   1   2 -15 20370.8 1161.85  10
   1  -2 -15 20907.5 1172.12  10
   1   2 -14 11226.8 858.471  10
   1  -2 -14 11622.0 860.119  10
   1   2 -13 12781.2 1299.91   3
   1  -2 -13 11614.9 1295.35   3
   1   2 -13 15387.0 1616.67  25
   1   2 -12 29.5284 295.671  25
   1   2 -12 167.683 154.203   3
   1  -2 -12 167.676 216.533   3
   1  -2 -11 13288.6 1248.56   3
   1   2 -11 15019.6 1275.16   3
   1   2 -11 15294.1 1433.03  25
   1   2 -10 40465.2 2174.79  25
   1   2 -10 36783.7 1854.66   3
   1  -2 -10 35899.7 2442.54  22
   1  -2 -10 33332.3 1858.12   3
   1   2  -9 165591. 4085.40  25
   1  -2  -9 155475. 4825.96  22
   1  -2  -9 171438. 4500.92  17
   1   2  -9 160678. 3527.15   3
  -1  -2   9 175020. 4021.15   1
   1  -2  -9 143326. 3567.91   3
   1   2  -8 45622.7 1816.18   3
   1  -2  -8 45459.5 2479.17  22
   1   2  -8 47340.2 2140.43  22
   1   2  -8 47509.8 1967.55  25
  -1   2   8 48740.3 1700.33   1
  -1  -2   8 49188.3 1918.77   1
  -1  -2   7 228.753 166.079   1
   1  -2  -7 139.523 229.644  22
   1   2  -7 131.352 162.474   3
   1  -2  -7 29.6662 156.907   3
   1   2  -7 317.979 251.208  22
   1   2  -7 246.326 198.420  25
   1   2  -6 1372.33 274.531   3
   1  -2  -6 1216.96 292.920   3
   1  -2  -6 1295.60 400.174  22
  -1  -2   6 1229.75 296.440   1
   1   2  -6 1121.99 286.366  25
   1   2  -5 282963. 3349.30  18
   1   2  -5 290616. 3579.93   3
  -1  -2   5 296879. 3859.04   1
   1  -2  -5 286997. 4960.44  22
   1  -2  -5 280924. 4649.88  18
   1  -2  -5 277380. 3613.07   3
   1   2  -5 271811. 3525.78  25
   1  -2  -5 293724. 4205.31  24
   1  -2  -4 281706. 4265.35  18
   1   2  -4 291195. 3300.91   3
   1  -2  -4 302880. 3370.99   3
   1  -2  -4 304788. 3966.54  24
   1   2  -4 277588. 3099.45  25
   1  -2  -3 163381. 3134.29  19
   1  -2  -3 161179. 2162.48   3
   1  -2  -3 161466. 2713.11  24
  -1   2   2 263418. 2619.85  20
   1  -2  -2 263253. 3061.09   2
   1  -2  -2 264421. 3614.15  19
   1   2  -2 256162. 2973.87   2
   1   2  -2 276784. 4039.60  19
   1  -2  -2 269505. 2379.35   3
   1   2  -1 101880. 1728.02   2
   1  -2  -1 106038. 1119.05   3
   1  -2  -1 96149.7 1827.03   2
   1  -2  -1 90278.6 1587.62  14
   1  -2   0 25141.1 938.083   2
  -1  -2   0 25319.2 1153.41  20
   1   2   0 26403.1 864.758   2
   1  -2   1 10401.0 627.938   1
   1   2   1 10113.1 556.946   2
  -1  -2  -1 10399.6 800.038  20
  -1   2  -1 10404.4 712.719  21
  -1  -2  -1 7739.48 547.467  23
   1  -2   1 9118.41 609.924   2
  -1  -2  -2 53018.7 1508.87  23
  -1   2  -2 58778.9 1857.01  21
   1   2   2 55773.6 1373.60   2
   1  -2   2 60483.3 1506.82   1
   1  -2   2 53727.4 1479.44   2
   1   2   3 96506.0 1965.20   2
  -1   2  -3 91448.1 1241.08   3
   1  -2   3 96994.7 2140.39   2
  -1  -2  -3 101629. 2375.14  23
  -1   2  -3 96351.2 2630.05  21
   1  -2   3 102655. 1992.56   1
  -1   2  -4 135018. 1878.10   3
   1  -2   4 147640. 2485.62   1
  -1  -2  -4 138573. 3067.13  23
  -1  -2  -4 145439. 2370.35   3
   1  -2   4 144590. 3011.31   2
   1   2   4 140267. 2682.81   2
  -1   2  -4 132343. 3357.06  21
   1  -2   5 123666. 2399.57   1
  -1  -2  -5 130115. 2399.51   3
  -1   2  -5 121303. 2071.17   3
   1  -2   5 129344. 3317.37   2
   1   2   5 124913. 2913.94   2
  -1   2  -6 1952.15 541.865  21
  -1  -2  -6 2128.47 338.495   3
   1   2   6 1779.28 446.567   2
   1  -2   6 2172.11 606.683   2
  -1   2  -6 2334.62 306.239   3
   1  -2   6 2357.83 353.521   1
  -1   2  -7 319442. 4226.32   3
  -1  -2  -7 309648. 4583.23   3
   1  -2   7 314730. 4100.11   1
   1   2   8 58.7617 394.255   2
   1  -2   8 123.208 466.632   2
  -1   2  -8 363.371 295.264   3
  -1  -2  -8 60.6635 167.473   3
  -1   2  -8 572.070 450.300  21
  -1  -2  -8 30.2025 189.248  25
  -1  -2  -9 230.220 251.776  25
  -1   2  -9 69.5700 210.021  21
   1  -2   9 127.534 322.933   2
   1   2   9 497.351 440.243   2
  -1   2  -9 50.8745 169.568   3
  -1  -2  -9 158.770 122.122   3
  -1  -2 -10 8194.80 1043.19  25
  -1   2 -10 8535.52 1323.53  21
   1   2  10 8387.37 1332.85   2
  -1  -2 -10 7646.62 921.752   3
   1  -2  10 6107.52 1183.34   2
  -1  -2 -11 25031.4 1966.94  25
  -1   2 -11 22529.9 2168.40  21
   1   2  11 24543.8 2278.94   2
   1  -2  11 22194.2 2233.96   2
  -1   2 -12 559.631 473.478  21
   1  -2  12 48.8286 233.404   2
  -1  -2 -12 388.481 408.740  25
   1   2  12 447.073 466.710   2
  -1   2 -13 6556.44 667.392  10
  -1  -2 -13 5232.36 561.456  10
  -1  -2 -13 5777.51 435.738   7
  -1  -2 -14 4328.82 549.611  10
  -1   2 -14 3811.52 464.103  10
  -1  -2 -14 5138.02 439.091   7
  -1  -2 -15 762.417 288.549  10
  -1   2 -15 1445.18 404.531  10
  -1   2 -16 6356.12 666.760  10
  -1  -2 -16 7121.89 740.098  10
  -1  -2 -17 0.74612 141.445  10
  -1   2 -17-113.522 163.950  10
  -1  -2 -18-41.5844 181.694  10
  -1   2 -18 229.586 221.442  10
  -1   2 -19 918.476 307.714  10
  -1  -2 -19 582.266 267.405  10
  -1   2 -20 19892.4 996.291  10
   1  -3 -22 91.2324 110.876   9
   1   3 -22-134.871 114.737   9
   1   3 -22 51.3476 160.550  10
   1   3 -21 8791.37 720.262  10
   1  -3 -21 8665.20 736.903   9
   1  -3 -20 1564.09 377.082  10
   1  -3 -20 1022.27 317.250   9
   1  -3 -19 1309.22 355.878   9
   1   3 -19 1111.30 336.100  10
   1  -3 -19 1062.43 306.117  10
   1  -3 -18 131.316 141.417  10
   1   3 -18-126.770 155.024  10
   1  -3 -17 6672.54 693.134  10
   1   3 -17 6873.71 673.696  10
   1   3 -16 9229.38 830.312  10
   1  -3 -16 9299.52 818.670  10
   1   3 -15 14596.4 963.212  10
   1  -3 -15 14511.9 991.567  10
   1   3 -14 7653.65 723.971  10
   1  -3 -14 7594.85 699.774  10
   1   3 -14 7919.98 621.899  26
   1   3 -13 1572.90 459.674   3
   1  -3 -13 1216.25 433.904   3
   1  -3 -13 1514.10 502.888  24
   1   3 -13 1650.19 519.358  25
   1   3 -12 84847.1 3338.16   3
   1  -3 -12 74855.0 3234.90   3
   1   3 -11 107.536 215.066  25
   1  -3 -11 24.6723 186.751   3
   1   3 -11-160.307 215.005   3
   1  -3 -10 31253.7 2311.43  22
  -1  -3  10 35421.2 2119.26   1
   1   3 -10 32535.8 1711.79   3
   1   3 -10 33643.9 1919.98  25
   1  -3 -10 27301.7 1725.88   3
  -1  -3   9 4065.49 692.345   1
   1   3  -9 3732.87 588.280  25
   1   3  -9 3940.13 553.218   3
   1  -3  -9 3435.04 797.603  22
   1  -3  -9 3290.03 545.583   3
   1  -3  -9 3783.69 715.212  17
   1   3  -8 213928. 3859.62   3
   1  -3  -8 194228. 5304.55  22
   1   3  -8 210621. 4199.12  25
   1  -3  -8 191364. 4016.75   3
  -1  -3   8 215347. 4178.21   1
  -1  -3   7 20590.0 1206.16   1
   1   3  -7 21158.9 1167.00   3
   1  -3  -7 18876.8 1595.88  22
   1  -3  -7 19381.8 1193.11   3
   1  -3  -7 21785.9 1398.21  24
  -1  -3   6 53009.5 1781.23   1
   1  -3  -6 53264.6 2440.33  22
   1   3  -6 53889.3 1710.95   3
   1  -3  -6 48470.1 1773.85   3
   1  -3  -6 53950.4 2039.54  24
   1  -3  -5 39730.6 1624.90  24
   1  -3  -5 35385.5 1848.37  18
   1   3  -5 41097.8 1376.65   3
   1  -3  -5 37697.2 1433.12   3
  -1  -3   5 39718.0 1461.29   1
   1   3  -5 40031.8 1477.57  22
   1  -3  -5 37633.1 1912.13  22
   1   3  -5 37880.5 1115.85  18
   1  -3  -4 49240.0 1963.77  18
  -1  -3   4 52659.9 1638.15   1
   1  -3  -4 53715.1 1496.98   3
   1  -3  -3 10888.7 884.339  18
   1  -3  -3 12437.9 821.755  24
   1  -3  -3 13270.2 671.816   3
   1  -3  -3 11094.2 818.744  19
   1   3  -3 13823.0 1035.23  19
   1   3  -2 38718.1 1193.86   2
  -1   3   2 32472.7 807.700  20
   1  -3  -2 38760.9 965.600   3
   1   3  -2 41264.2 1612.78  19
   1  -3  -2 32568.7 1207.74   2
   1  -3  -2 37577.6 1347.62  19
   1  -3  -2 29690.0 1006.25  14
   1  -3  -1 2597.88 320.151   2
   1   3  -1 2425.25 282.961   2
  -1   3   0 85804.5 1829.18  21
   1  -3   0 79121.8 1633.70   2
   1   3   0 81613.8 1493.50   2
  -1  -3   0 79544.1 2172.09  20
   1  -3   0 88100.0 1869.24   1
  -1   3  -1 114372. 2348.28  21
   1  -3   1 116686. 2119.30   1
  -1  -3  -1 96411.2 1966.67  23
   1  -3   1 111845. 2001.52   2
   1   3   1 109849. 1792.00   2
  -1  -3  -1 103094. 2577.27  20
  -1   3  -2 525196. 5644.43  21
   1  -3   2 511212. 4554.43   2
   1   3   2 523580. 4136.02   2
  -1  -3  -2 478610. 3581.33  25
  -1  -3  -2 459845. 4539.08  23
   1  -3   2 521298. 4605.31   1
  -1  -3  -2 509165. 6036.57  20
  -1   3  -3 305053. 4755.73  21
  -1  -3  -3 302577. 4113.21  23
   1  -3   3 302103. 3836.13   2
   1  -3   3 303573. 3730.85   1
   1   3   3 296501. 3356.10   2
  -1   3  -4 583786. 7203.79  21
   1  -3   4 630501. 5627.56   1
  -1   3  -4 547999. 3837.68   3
  -1  -3  -4 602314. 6420.25  23
   1   3   4 582228. 5240.99   2
   1  -3   4 590235. 6179.82   2
  -1  -3  -5 13691.8 1115.12  23
  -1  -3  -5 14666.8 976.573  25
   1  -3   5 14753.8 1197.56   2
   1  -3   5 16173.1 959.322   1
   1   3   5 15594.4 991.784   2
  -1   3  -5 14636.0 732.558   3
  -1  -3  -5 15693.0 908.337   3
  -1   3  -5 14083.5 1229.33  21
   1  -3   6 271848. 4014.54   1
  -1   3  -6 253336. 5548.76  21
   1   3   6 278075. 4761.10   2
  -1  -3  -6 269359. 4461.25  25
  -1   3  -6 268189. 3465.97   3
   1  -3   6 261074. 5474.69   2
  -1  -3  -6 273539. 4032.40   3
  -1  -3  -7 51831.1 2128.20  25
  -1  -3  -7 51237.4 1873.78   3
  -1   3  -7 57272.1 1836.07   3
   1   3   7 51869.9 2363.57   2
   1  -3   7 53045.8 1841.43   1
  -1   3  -7 48094.9 2542.64  21
  -1   3  -8 181375. 5327.48  21
  -1  -3  -8 206715. 4651.23  25
   1   3   8 193301. 4985.99   2
   1  -3   8 159634. 5172.54   2
  -1   3  -8 226822. 3939.28   3
  -1  -3  -8 207284. 4084.42   3
  -1  -3  -9 100.548 216.241  25
  -1   3  -9 23.7460 136.769   3
   1  -3   9 276.522 365.370   2
   1   3   9 385.948 335.951   2
  -1  -3  -9-96.6907 183.471   3
  -1   3  -9 370.258 297.835  21
   1   3  10 45864.8 2793.80   2
  -1  -3 -10 47640.4 2315.54   3
  -1   3 -10 44107.6 2928.00  21
   1  -3  10 40722.6 3021.62   2
   1   3  11 11727.7 1539.92   2
  -1   3 -11 11808.6 1614.51  21
  -1  -3 -11 13586.3 1464.22  25
   1  -3  11 12102.7 1649.56   2
  -1   3 -12 361.288 429.794  21
  -1  -3 -12 156.839 222.170  25
   1  -3  12 165.423 291.611   2
   1   3  12 208.027 395.056   2
  -1  -3 -13 34370.9 1476.15  10
  -1  -3 -13 30648.7 999.305   7
  -1  -3 -14 599.653 180.622   7
  -1  -3 -14 530.567 244.479  10
  -1   3 -15 24455.3 1270.77  10
  -1  -3 -15 26837.8 1419.57  10
  -1   3 -16 1533.00 432.186  10
  -1  -3 -16 373.589 192.217  10
  -1   3 -17 785.213 338.076  10
  -1  -3 -17 306.102 188.382  10
  -1  -3 -18 2635.11 471.268  10
  -1   3 -18 3378.26 547.173  10
  -1   3 -19 20087.5 1073.65  10
  -1  -3 -19 21160.4 1163.77  10
  -1   3 -20 12345.2 769.829  10
   1   4 -22 87.3443 119.232   9
   1  -4 -22 150.922 165.183   9
   1   4 -21 4853.52 528.383  10
   1  -4 -21 4923.96 540.384   9
   1  -4 -20 54752.1 1966.59   9
   1   4 -20 53718.6 1824.02  10
   1   4 -19 3851.98 518.690  10
   1  -4 -19 4121.96 572.897   9
   1  -4 -19 3735.27 541.097  10
   1   4 -18 110.356 232.020  10
   1  -4 -18-29.2014 159.672   9
   1  -4 -18-26.5944 143.099  10
   1  -4 -17-66.7115 144.986  10
   1   4 -17 149.279 167.674  10
   1  -4 -16 23341.5 1323.73  10
   1   4 -16 24897.6 1304.17  10
   1  -4 -15 74052.9 2320.32  10
   1   4 -15 67750.5 1826.46  26
   1   4 -14 25034.6 1078.28  26
   1  -4 -14 20714.5 1193.91  10
   1   4 -13 35411.6 2447.91  25
   1  -4 -13 30397.4 1384.77  10
   1  -4 -13 33353.3 2506.28  24
   1   4 -13 32103.7 2154.12   3
   1  -4 -13 29312.8 2171.67   3
   1   4 -12 605.569 362.718   3
   1  -4 -12 768.245 393.369   3
   1  -4 -12 328.682 363.980  24
   1   4 -12 349.690 232.129  25
   1   4 -11 16185.9 1452.57  25
   1  -4 -11 13109.2 1297.27   3
   1  -4 -11 15537.0 1567.22  24
   1   4 -11 14692.3 1277.79   3
  -1  -4  10 4237.88 758.390   1
   1  -4 -10 3439.03 621.382   3
   1  -4 -10 3878.06 797.269  17
   1  -4 -10 3211.75 841.782  22
   1   4 -10 4142.09 647.249   3
   1  -4 -10 3203.04 735.306  24
   1   4 -10 3888.34 666.076  25
   1  -4  -9 67706.0 2901.52  24
   1  -4  -9 60649.4 3218.73  22
  -1  -4   9 73868.2 2922.53   1
   1  -4  -9 68155.9 3134.79  17
   1  -4  -9 59868.1 2487.82   3
   1   4  -9 67857.0 2418.18   3
   1   4  -8 222441. 4064.74   3
   1  -4  -8 191099. 5410.30  22
   1  -4  -8 193368. 4188.14   3
   1  -4  -8 213240. 4790.25  24
  -1  -4   8 221840. 4528.69   1
   1  -4  -7 15353.3 1246.34  24
   1   4  -7 16362.9 1078.16   3
   1  -4  -7 15936.9 1466.33  22
   1  -4  -7 15220.6 1097.80   3
  -1  -4   7 16735.2 1139.87   1
   1   4  -6 714.459 256.233   3
   1  -4  -6 580.676 343.368  24
   1  -4  -6 710.315 329.830  22
  -1  -4   6 873.740 271.482   1
   1  -4  -6 655.195 263.771   3
   1  -4  -5 5135.44 654.831  24
  -1  -4   5 5288.11 566.971   1
   1  -4  -5 4713.76 756.496  22
   1  -4  -5 4968.50 537.081   3
   1   4  -5 5069.11 496.962  22
   1  -4  -4 184678. 3986.40  18
   1  -4  -4 190628. 2986.69   3
  -1  -4   4 185873. 3217.53   1
   1  -4  -3 89994.1 2580.08  18
   1  -4  -3 87250.5 2168.76  19
  -1  -4   3 93287.6 2198.59   1
   1  -4  -3 87719.3 1779.83   3
   1   4  -2 2703.18 441.795  19
   1  -4  -2 1394.98 299.444   2
  -1  -4   2 1983.13 325.781   1
   1  -4  -2 2243.69 437.689  18
  -1   4   2 1632.23 174.762  20
   1  -4  -2 1896.12 325.680  19
   1  -4  -1 133570. 2291.13   1
   1  -4  -1 125744. 2124.33   2
  -1   4   1 136733. 1993.53  21
   1   4  -1 123219. 1952.27   2
   1  -4   0 43126.6 1226.21   2
   1   4   0 43199.6 1107.65   2
   1  -4   0 44971.8 1380.13   1
  -1   4   0 46537.6 1372.16  21
   1  -4   1 638286. 5209.06   1
  -1   4  -1 585932. 5592.93  21
  -1  -4  -1 564319. 3138.53  24
  -1  -4  -1 607622. 6473.68  20
  -1  -4  -1 561101. 5036.38  23
   1   4   1 617763. 4188.50   2
   1  -4   1 644994. 4858.42   2
  -1  -4  -2 14230.7 1059.71  20
   1  -4   2 17022.2 929.512   1
   1  -4   2 15289.8 848.189   2
  -1   4  -2 13639.2 1013.24  21
   1   4   2 16556.4 729.748   2
  -1  -4  -2 14740.8 857.047  23
  -1  -4  -3 1750.87 421.557  20
   1  -4   3 1667.32 340.612   2
  -1   4  -3 1574.26 433.801  21
   1  -4   3 2095.87 381.275   1
   1   4   3 1880.04 288.385   2
  -1  -4  -3 1175.50 310.924  23
   1   4   4 2676.01 372.278   2
   1  -4   4 2489.85 436.023   1
  -1   4  -4 2198.26 266.728   3
  -1   4  -4 2530.01 521.641  21
  -1  -4  -4 2200.21 468.604  23
   1  -4   4 2561.33 438.085   2
  -1   4  -5 285.487 300.775  21
  -1  -4  -5 300.563 260.460  23
  -1   4  -5 353.752 147.900   3
   1  -4   5 996.989 394.682   2
   1   4   5 537.592 198.369   2
   1  -4   5 408.928 216.210   1
  -1  -4  -5 366.403 192.884  25
  -1  -4  -6 2189.33 459.803  25
   1  -4   6 2204.95 415.174   1
  -1   4  -6 1704.72 509.441  21
  -1  -4  -6 1591.40 422.813  23
   1   4   6 1868.65 378.872   2
   1  -4   6 1602.08 462.874   2
  -1   4  -6 2055.49 329.064   3
   1   4   7 1982.06 437.316   2
  -1  -4  -7 1818.81 383.658   3
  -1   4  -7 1884.73 519.270  21
  -1   4  -7 1709.40 318.352   3
   1  -4   7 1615.37 591.314   2
  -1  -4  -7 1962.87 455.548  25
   1  -4   7 1684.89 395.839   1
  -1  -4  -8 9673.50 942.914   3
   1  -4   8 8086.12 1247.29   2
   1  -4   8 11187.9 961.022   1
  -1   4  -8 8783.23 1250.44  21
  -1   4  -8 10375.5 846.464   3
  -1  -4  -8 10215.4 1067.08  25
   1   4   8 9394.62 1083.12   2
  -1  -4  -9 9001.27 958.719   3
  -1  -4  -9 10533.5 1167.30  25
   1  -4   9 7624.98 1247.18   2
  -1   4  -9 7684.14 1227.47  21
   1   4   9 8716.69 1095.10   2
   1  -4  10 18814.9 1919.74   2
  -1   4 -10 19014.8 1960.20  21
  -1  -4 -10 19663.9 1522.32   3
  -1  -4 -10 22456.0 1791.79  25
   1   4  10 19317.7 1773.49   2
   1   4  11 24308.5 2041.55   2
  -1   4 -11 22057.7 2225.14  21
  -1  -4 -11 23967.1 1762.45   3
   1  -4  11 23925.6 2275.43   2
  -1  -4 -11 28216.5 2136.78  25
   1  -4  12 56219.9 3522.27   2
   1   4  12 53318.6 3139.09   2
  -1   4 -12 50479.2 3498.20  21
  -1  -4 -13 14164.8 967.660  10
  -1  -4 -13 11664.4 625.411   7
  -1  -4 -14 101738. 2700.17  10
  -1  -4 -14 94843.5 1797.64   7
  -1   4 -15 2391.91 485.539  10
  -1  -4 -15 2099.31 296.034   7
  -1  -4 -15 1642.49 352.337  10
  -1   4 -16 30756.9 1438.34  10
  -1  -4 -16 33702.4 1615.63  10
  -1   4 -17 16464.9 1040.20  10
  -1  -4 -17 18802.2 1199.94  10
  -1   4 -18 30282.5 1373.73  10
  -1  -4 -18 34948.2 1589.84  10
  -1   4 -19 12229.7 820.200  10
  -1   4 -20 9358.28 674.254  10
   1   5 -21 9943.21 730.387  10
   1  -5 -21 9897.13 758.738   9
   1   5 -20 3195.64 494.716  10
   1  -5 -20 3305.41 486.567   9
   1  -5 -19 354.728 196.600   9
   1   5 -19 4.12946 130.624  10
   1   5 -18 41271.0 1644.47  10
   1  -5 -18 35416.1 1657.24  10
   1  -5 -18 39703.6 1832.51   9
   1   5 -17 24164.4 1275.51  10
   1  -5 -17 21020.0 1330.95  10
   1  -5 -17 23850.4 1444.94   9
   1  -5 -16 18100.6 1189.38  10
   1   5 -16 19302.6 978.953  26
   1   5 -16 20752.7 1184.16  10
   1   5 -15 8491.55 710.206  26
   1  -5 -15 7561.50 796.333  10
   1  -5 -14 19152.0 1180.56  10
   1   5 -14 21320.5 1032.52  26
   1  -5 -13 59784.5 2011.19  10
   1   5 -13 65696.9 3295.58  25
   1  -5 -13 65223.9 3572.43  24
   1   5 -12 513.538 253.118   3
   1  -5 -12 843.093 385.276   3
   1   5 -12 580.000 382.303  25
   1  -5 -12 241.267 243.226  24
   1   5 -11 73895.3 3095.75  25
   1  -5 -11 73794.7 3487.11  24
   1   5 -11 79635.9 2910.18   3
   1   5 -10 6574.55 832.505   3
  -1  -5  10 6601.08 936.216   1
   1  -5 -10 6014.36 874.299   3
   1  -5 -10 6423.67 1122.74  22
   1  -5 -10 6838.62 1066.02  24
   1  -5 -10 6896.70 1088.38  17
   1  -5  -9 1203.96 556.072  17
   1  -5  -9 570.206 363.982  24
   1   5  -9 735.975 296.877   3
   1  -5  -9 520.701 276.409   3
   1  -5  -9 455.003 364.937  22
  -1  -5   9 672.298 319.372   1
   1  -5  -8 81053.7 3047.87  24
  -1  -5   8 82416.0 2989.41   1
   1   5  -8 77577.0 2525.86   3
   1  -5  -8 71752.8 3411.94  22
   1   5  -7 5586.63 662.851   3
   1  -5  -7 5672.98 687.175   3
   1  -5  -7 5722.84 802.482  24
   1  -5  -7 5602.51 927.422  22
  -1  -5   7 6053.15 755.653   1
   1  -5  -6 7328.10 1018.23  22
   1  -5  -6 8014.99 888.526  24
   1  -5  -6 6973.05 727.439   3
  -1  -5   6 8032.39 780.745   1
   1  -5  -5 157237. 4228.40  22
   1  -5  -5 165359. 3764.41  24
  -1  -5   5 153898. 3209.06   1
   1  -5  -4 64040.9 2207.70  24
  -1  -5   4 60752.5 1929.89   1
   1  -5  -4 55184.8 1670.41   3
   1  -5  -4 58529.0 2475.80  18
   1  -5  -3 27080.0 1561.16  18
  -1  -5   3 28472.2 1271.83   1
   1  -5  -3 24853.8 1032.06   3
  -1  -5   2 309611. 3954.67   1
   1  -5  -2 280472. 3335.46   2
   1  -5  -2 289213. 3509.56  19
   1  -5  -2 304823. 3512.91   1
   1  -5  -2 301151. 4775.07  18
   1   5  -1 391117. 3551.93   2
   1  -5  -1 398797. 4113.31   1
   1  -5  -1 376543. 2477.10  23
  -1  -5   1 401236. 4515.91   1
   1  -5  -1 395374. 5209.32  18
  -1   5   1 409565. 3528.55  21
   1  -5  -1 370987. 3747.06   2
  -1  -5   1 416005. 3741.98  14
   1  -5   0 46084.8 1328.00   2
   1  -5   0 49070.7 1491.68   1
  -1   5   0 49948.6 1491.67  21
  -1  -5   0 45606.8 1613.66  23
   1   5   0 47910.9 1159.07   2
   1   5   1 17528.6 702.382   2
  -1   5  -1 18389.7 1054.55  21
  -1  -5  -1 17890.3 1206.05  20
  -1  -5  -1 16572.8 848.862   1
   1  -5   1 16651.8 836.595   2
  -1  -5  -1 16062.2 933.883  23
   1  -5   1 17741.3 971.759   1
   1  -5   2 110574. 2532.67   1
  -1  -5  -2 101171. 2902.54  20
   1  -5   2 106645. 2138.66   2
  -1   5  -2 112392. 2875.43  21
  -1  -5  -2 95361.5 1886.50   1
  -1  -5  -2 100824. 2438.91  23
   1   5   2 110526. 1837.66   2
  -1  -5  -2 98129.5 1724.86  24
  -1  -5  -3 223472. 4472.69  20
  -1   5  -3 213129. 4359.58  21
   1  -5   3 202139. 3253.78   2
  -1  -5  -3 203399. 2620.31   1
  -1  -5  -3 203244. 3510.94  23
   1  -5   3 219927. 3906.86   1
   1   5   3 223793. 2803.66   2
  -1  -5  -4 11050.8 1086.95  20
   1  -5   4 13485.4 1062.22   1
   1   5   4 13278.3 746.942   2
   1  -5   4 12954.3 909.087   2
  -1   5  -4 11474.2 673.313   3
  -1   5  -4 11976.2 1172.65  21
  -1  -5  -4 10918.0 935.797  23
  -1  -5  -4 9332.97 524.352   1
  -1   5  -5 32062.6 1222.59   3
  -1  -5  -5 31152.3 1657.93  23
   1  -5   5 32705.2 1670.55   1
   1  -5   5 31296.6 1625.32   2
  -1  -5  -5 33724.9 1537.61  25
  -1  -5  -5 29866.1 1825.62  20
   1   5   5 32820.1 1291.46   2
  -1   5  -5 29869.2 1980.81  21
   1  -5   6 465.450 291.030   2
   1   5   6 479.297 242.055   2
  -1   5  -6 148.795 106.816   3
  -1   5  -6 317.431 257.052  21
  -1  -5  -6 176.987 209.144  25
   1  -5   6 411.769 290.279   1
  -1  -5  -6 298.596 260.580  20
  -1  -5  -6 293.863 261.127  23
  -1   5  -7 2477.06 394.828   3
  -1   5  -7 3039.05 739.317  21
   1   5   7 2979.19 522.238   2
  -1  -5  -7 3111.29 559.758  25
  -1  -5  -7 2361.15 571.625  23
   1  -5   7 2688.17 541.419   1
   1  -5   7 1876.40 665.994   2
   1   5   8 110480. 3436.68   2
  -1   5  -8 130492. 3024.40   3
   1  -5   8 107876. 4097.82   2
  -1  -5  -8 124895. 3717.08  25
  -1   5  -8 104877. 4306.41  21
   1  -5   8 117575. 3356.02   1
  -1  -5  -9 7467.67 991.877  25
   1   5   9 6684.00 909.173   2
   1  -5   9 6551.78 1121.53   2
  -1   5  -9 6600.33 1128.73  21
   1  -5  10 16220.4 1749.37   2
  -1  -5 -10 17353.8 1591.72  25
   1   5  10 15409.9 1499.72   2
  -1   5 -10 14984.9 1780.09  21
   1   5  11 23957.8 1927.91   2
  -1  -5 -11 26176.6 2051.94  25
  -1   5 -11 22079.9 2293.63  21
   1  -5  11 22491.6 2164.84   2
   1   5  12 29897.0 2236.40   2
  -1   5 -12 26879.5 2590.76  21
  -1  -5 -12 28248.7 937.953   7
  -1  -5 -13 20030.4 1171.23  10
  -1  -5 -13 17351.1 765.209   7
  -1  -5 -14 17156.9 1143.44  10
  -1  -5 -14 13984.1 716.850   7
  -1  -5 -15 95230.6 1817.35   7
  -1   5 -15 97105.8 2563.63  10
  -1   5 -16 29027.4 1392.14  10
  -1  -5 -16 29020.9 991.568   7
  -1  -5 -16 31145.7 1594.84  10
  -1   5 -17 9576.70 782.581  10
  -1  -5 -17 11115.1 927.793  10
  -1   5 -18 8549.49 730.738  10
  -1   5 -19 5696.22 574.942  10
  -1   5 -20 3213.73 385.299  10
   1   6 -21 6482.15 580.750  10
   1  -6 -21 6251.14 593.552   9
   1   6 -20-90.3032 154.548  10
   1  -6 -20-102.031 134.816   9
   1  -6 -19 3526.42 540.192   9
   1   6 -19 4114.82 555.480  10
   1  -6 -18 2257.73 440.406   9
   1  -6 -18 2118.71 416.095  10
   1   6 -18 2098.18 409.495  10
   1   6 -17 715.082 266.269  10
   1  -6 -17 637.828 307.172   9
   1  -6 -17 488.054 240.738  10
   1  -6 -16-89.7516 166.145  10
   1   6 -16-130.622 157.066  10
   1   6 -16 9.89366 137.458  26
   1  -6 -16 172.872 236.109   9
   1   6 -15 1193.15 315.085  26
   1  -6 -15 1415.48 364.235   9
   1  -6 -15 1114.65 353.031  10
   1  -6 -14 97897.8 2722.23  10
   1   6 -14 109767. 2402.20  26
   1  -6 -13 2166.29 420.218  10
   1   6 -13 2397.35 429.968  26
   1   6 -13 2180.61 346.611   6
   1   6 -13 2455.11 358.642   5
   1  -6 -12 16316.8 1761.51  24
   1   6 -12 16748.0 1492.77   3
   1  -6 -12 13603.9 1466.16   3
   1   6 -12 17950.9 1669.18  25
   1  -6 -11 4429.95 809.717   3
   1  -6 -11 5432.86 1023.49  24
   1   6 -11 5260.16 808.280   3
  -1  -6  11 5352.46 868.743   1
   1  -6 -10 225347. 6222.40  17
   1  -6 -10 213963. 5781.51  24
  -1  -6  10 230712. 5784.21   1
   1   6 -10 255256. 5089.47   3
   1  -6 -10 190416. 4936.25   3
   1  -6 -10 196656. 6328.85  22
   1  -6  -9 22464.7 1786.04  24
  -1  -6   9 24126.9 1816.91   1
   1  -6  -9 22445.5 1964.21  17
   1  -6  -9 20615.3 1533.38   3
   1   6  -9 23733.6 1543.84   3
   1  -6  -9 20679.4 1988.69  22
   1  -6  -8 10497.3 1157.17  24
   1  -6  -8 9712.56 1326.48  22
  -1  -6   8 9186.15 1058.41   1
   1  -6  -8 8293.89 933.526   3
   1   6  -8 8953.94 921.729   3
  -1  -6   7 688.995 289.750   1
   1  -6  -7 165.465 265.050  24
   1  -6  -7 551.927 265.496   3
   1  -6  -7 213.214 298.437  22
   1  -6  -6 93039.7 3559.55  22
   1  -6  -6 100756. 3213.39  24
  -1  -6   6 95256.4 2899.57   1
   1  -6  -5 34913.3 1809.38  24
  -1  -6   5 32803.6 1607.23   1
   1  -6  -5 29553.3 1434.10   3
   1  -6  -5 33911.7 2076.92  22
   1  -6  -4 10098.0 788.038   3
   1  -6  -4 9049.36 1086.03  22
  -1  -6   4 12313.3 946.868   1
   1  -6  -3 8757.58 963.897  18
  -1  -6   3 8906.03 743.133   1
   1   6  -3 9679.96 961.233  19
   1  -6  -3 8138.80 451.624  23
  -1   6   2 244.748 79.3935  21
   1  -6  -2 252.567 75.8780  23
   1  -6  -2 560.171 197.261   1
   1  -6  -2 296.361 207.697  14
   1   6  -2 335.857 220.599  19
   1  -6  -2 235.139 208.768  18
   1  -6  -2 266.828 139.621   2
  -1  -6   2 625.160 217.922   1
   1  -6  -2 280.731 109.059  19
   1  -6  -1 3261.48 533.658  14
   1  -6  -1 2876.67 388.181   1
   1   6  -1 2777.75 323.322   2
  -1  -6   1 2134.47 425.389   1
   1   6  -1 3514.98 504.934  19
   1  -6  -1 2510.87 331.966   2
  -1   6   1 3568.03 357.101  21
   1  -6  -1 2507.18 545.879  18
  -1  -6   1 3322.42 408.228  14
  -1  -6   0 543.182 251.113  23
  -1  -6   0 667.229 267.447   1
   1  -6   0 616.374 172.215   2
   1   6   0 610.319 149.940   2
   1  -6   0 659.457 212.277   1
   1  -6   0 682.520 303.912  18
  -1   6   0 537.565 183.671  21
   1   6   1 2525.24 260.593   2
  -1   6  -1 2166.47 419.690  21
  -1  -6  -1 2849.34 372.168   1
  -1  -6  -1 1988.55 386.529  23
   1  -6   1 2386.67 424.929   1
   1  -6   1 2373.76 324.859   2
   1  -6   2 389465. 5238.99   1
  -1  -6  -2 350964. 4708.35  23
   1  -6   2 362461. 3961.17   2
  -1  -6  -2 369076. 3865.78   1
  -1  -6  -2 365085. 3608.53  24
  -1  -6  -2 400014. 5994.35  20
   1   6   2 384433. 3387.65   2
  -1  -6  -3 4559.87 402.102   1
   1   6   3 5145.37 426.167   2
  -1  -6  -3 3980.73 643.762  20
   1  -6   3 4487.63 667.274   1
   1  -6   3 4018.36 496.288   2
  -1  -6  -3 3753.03 519.876  23
  -1   6  -4 95771.3 3387.08  21
   1   6   4 91986.3 1943.36   2
  -1  -6  -4 89579.3 2301.90  24
  -1  -6  -4 86373.6 2596.95  23
   1  -6   4 91718.3 2390.12   2
   1  -6   4 91960.4 3051.89   1
  -1  -6  -4 87817.6 3053.82  20
  -1  -6  -5 25730.7 1577.31  23
   1  -6   5 24988.4 1606.45   1
  -1   6  -5 25335.1 1151.96   3
   1   6   5 25625.2 1114.72   2
  -1  -6  -5 25343.7 1698.39  20
   1  -6   5 25714.5 1453.90   2
  -1   6  -5 26837.3 1919.18  21
  -1  -6  -6 96487.8 3224.43  23
   1  -6   6 107108. 3259.36   2
  -1   6  -6 102978. 3931.38  21
  -1   6  -6 112204. 2560.54   3
   1  -6   6 102164. 3388.74   1
   1   6   6 100177. 2508.85   2
  -1  -6  -6 95131.8 3497.60  20
   1   6   7 4236.75 581.613   2
  -1  -6  -7 3556.31 741.762  20
   1  -6   7 3720.97 774.318   2
  -1  -6  -7 2269.62 576.572  23
  -1   6  -7 4136.36 540.041   3
  -1   6  -7 3540.89 789.286  21
   1  -6   7 4523.59 769.354   1
   1  -6   8 154536. 4125.61   1
  -1  -6  -8 137662. 4628.44  20
  -1   6  -8 148773. 5249.26  21
   1   6   8 150488. 3801.68   2
   1  -6   8 146799. 4648.88   2
   1  -6   9 739.553 372.312   2
  -1   6  -9 689.866 444.806  21
  -1  -6  -9 540.049 412.841  20
   1   6   9 825.835 318.804   2
  -1  -6 -10 86586.3 4040.03  20
  -1   6 -10 89453.2 4453.31  21
   1  -6  10 93806.5 4044.21   2
   1   6  10 94549.3 3455.42   2
   1  -6  11 3052.72 787.494   2
   1   6  11 3420.81 741.075   2
  -1   6 -11 2451.47 746.516  21
  -1  -6 -12 34715.5 1059.38   7
  -1  -6 -12 38650.4 1606.16  10
  -1  -6 -13 30258.3 1476.65  10
  -1  -6 -13 25337.7 924.106   7
  -1  -6 -14 10165.7 880.658  10
  -1  -6 -14 8722.38 555.786   7
  -1  -6 -15 7168.10 770.108  10
  -1  -6 -15 6000.23 463.506   7
  -1   6 -16 323.196 204.673  10
  -1  -6 -16 247.427 233.415  10
  -1  -6 -16 267.512 138.130   7
  -1   6 -17 3716.38 509.155  10
  -1   6 -18 20259.3 1078.34  10
  -1   6 -19 1390.84 284.605  10
  -1   6 -20 24470.8 1034.01  10
   1   7 -21 597.691 197.825  10
   1  -7 -21 403.780 173.915   9
   1  -7 -20 2869.32 441.366   9
   1   7 -20 3289.58 440.680  10
   1   7 -19 911.626 274.285  10
   1  -7 -19 745.620 273.348   9
   1   7 -18 182.538 155.763  10
   1  -7 -18 260.601 219.636   9
   1   7 -17 7722.31 820.740  10
   1  -7 -17 6624.91 774.792   9
   1  -7 -16 627.765 312.549  10
   1   7 -16 617.946 264.394  26
   1  -7 -16 746.865 284.502   9
   1   7 -15 36830.9 1424.51  26
   1  -7 -15 35152.1 1721.96  10
   1  -7 -15 38986.9 1853.05   9
   1   7 -14 260.392 210.028  26
   1  -7 -14 88.5695 162.945   9
   1  -7 -14-37.7247 147.137  10
   1   7 -14 104.037 124.768   6
   1   7 -14 308.219 173.794   5
   1   7 -13 24568.4 1156.23  26
   1  -7 -13 21130.2 1280.78  10
   1   7 -13 20298.1 1054.44   5
   1   7 -13 23031.3 1089.72   6
   1  -7 -13 22312.8 1356.49   9
   1  -7 -12 345.048 398.367  24
   1  -7 -12 234.136 325.464   3
   1  -7 -12 542.887 283.489   9
   1   7 -12 515.740 299.056   3
   1  -7 -11 78014.9 3784.53  24
  -1  -7  11 88989.8 3634.27   1
   1   7 -11 95951.0 3324.73   3
   1  -7 -11 74478.0 3760.40  17
   1  -7 -11 65369.8 3151.79   3
   1  -7 -10 3963.71 703.292   3
   1  -7 -10 4032.11 959.437  22
  -1  -7  10 5667.52 953.464   1
   1  -7 -10 4164.59 896.431  17
   1  -7 -10 4202.25 893.034  24
   1   7 -10 5339.40 809.972   3
   1   7  -9 39009.9 1982.61   3
   1  -7  -9 30038.3 2327.65  17
   1  -7  -9 32616.8 2319.86  24
   1  -7  -9 31545.2 2469.64  22
   1  -7  -9 29635.6 1863.65   3
  -1  -7   9 33093.4 2210.47   1
   1  -7  -8 23888.9 2042.40  22
  -1  -7   8 25782.5 1844.05   1
   1   7  -8 25542.5 1588.75   3
   1  -7  -8 20902.4 1500.13   3
   1  -7  -8 25323.0 1906.38  24
  -1  -7   7 131148. 3984.73   1
   1  -7  -7 135641. 4073.48  24
   1  -7  -7 124634. 4517.61  22
  -1  -7   6 1873.41 468.225   1
   1  -7  -6 1508.77 374.684   3
   1  -7  -6 1415.35 488.670  22
   1  -7  -6 1425.62 503.026  24
   1  -7  -5 459.243 217.699   3
   1  -7  -5 569.561 301.345  22
  -1  -7   5 524.958 213.933   1
  -1  -7   4 20837.8 1319.96   1
   1  -7  -4 22516.4 1636.49  22
   1  -7  -3 767.948 262.167  14
   1   7  -3 1119.06 404.083  19
  -1  -7   3 1421.53 359.290   1
   1  -7  -3 1278.48 477.000  18
   1  -7  -3 1296.49 296.007   1
   1  -7  -2 204905. 3184.76   1
   1  -7  -2 215276. 4741.54  18
   1  -7  -2 203731. 3966.24  14
  -1  -7   2 213028. 3783.58   1
   1   7  -2 233651. 4447.33  19
  -1   7   2 213211. 2280.05  21
   1  -7  -2 227803. 2470.35  23
   1  -7  -1 3735.48 669.697  18
  -1  -7   1 5508.86 545.890  14
   1  -7  -1 4658.31 632.749  14
   1  -7  -1 4257.57 487.846   1
  -1   7   1 4520.49 446.351  21
   1   7  -1 5340.30 635.649  19
  -1  -7   1 3741.20 551.115   1
   1  -7  -1 2910.62 293.153  19
   1  -7  -1 4053.66 409.233   2
   1  -7   0 1299.44 312.905   1
   1  -7   0 1321.42 240.492   2
   1   7   0 1382.61 214.670   2
  -1  -7   0 812.966 287.777   1
  -1  -7   0 978.883 268.431  23
   1  -7   0 1206.58 354.917  18
   1  -7   1 1299.95 366.889   1
  -1  -7  -1 1185.55 336.968  23
   1  -7   1 1092.11 207.090   2
   1   7   1 1318.71 207.778   2
  -1  -7  -1 1055.72 295.128   1
   1  -7   1 1553.90 391.460  18
  -1  -7  -2 93910.3 2583.06  23
  -1  -7  -2 94483.9 2093.79   1
   1  -7   2 90159.2 1995.83   2
   1   7   2 95359.1 1675.89   2
  -1  -7  -3 7567.94 914.847  20
  -1  -7  -3 6958.42 727.769  23
  -1  -7  -3 8347.75 661.570  24
   1  -7   3 7594.33 612.175   2
   1   7   3 8284.41 528.087   2
  -1  -7  -3 7377.26 549.736   1
   1  -7   3 7662.71 906.860   1
  -1  -7  -4 15664.7 990.716  24
  -1  -7  -4 15401.1 1295.28  20
   1  -7   4 12659.5 1224.61   1
  -1  -7  -4 12870.5 1046.15  23
   1   7   4 14687.5 767.972   2
   1  -7   4 13986.6 912.790   2
  -1  -7  -5 135624. 3550.65  23
   1  -7   5 137333. 3172.97   2
  -1  -7  -5 132816. 4000.01  20
  -1  -7  -5 143875. 3312.66  24
   1   7   5 138100. 2528.81   2
  -1   7  -6 1032.30 447.929  21
  -1  -7  -6 1025.65 429.029  23
  -1   7  -6 925.987 277.411   3
   1   7   6 1407.66 303.460   2
  -1  -7  -6 753.735 332.723  20
   1  -7   6 1165.20 461.512   1
  -1  -7  -6 995.647 344.069  24
   1  -7   6 1138.08 363.996   2
  -1   7  -7 28544.3 1448.06   3
   1   7   7 24242.0 1298.52   2
  -1  -7  -7 23770.9 1849.07  20
   1  -7   7 24658.4 1822.88   1
  -1   7  -7 24684.7 2101.10  21
   1  -7   7 25113.7 1732.04   2
  -1  -7  -7 23207.9 1702.25  23
  -1  -7  -8 28291.3 1926.51  23
   1   7   8 33952.4 1695.23   2
  -1  -7  -8 32651.6 2261.93  20
   1  -7   8 35118.2 2171.59   2
  -1   7  -8 33838.1 2610.19  21
   1  -7   8 35893.5 2188.98   1
   1   7   9 127472. 3560.83   2
   1  -7   9 124984. 4394.65   2
  -1   7  -9 119377. 5112.33  21
  -1  -7  -9 114404. 4456.19  20
   1  -7   9 134100. 4206.61   1
  -1   7 -10 1089.63 474.722  21
   1  -7  10 1781.18 590.869   2
   1  -7  11 746.580 460.982   2
  -1   7 -11 1042.00 522.876  21
  -1  -7 -11 678.456 362.458  24
  -1  -7 -12 2029.78 284.449   7
  -1  -7 -12 2079.03 370.006  10
  -1  -7 -13 6133.08 465.296   7
  -1  -7 -13 6981.64 720.935  10
  -1  -7 -14 3649.38 368.417   7
  -1  -7 -14 4406.34 602.346  10
  -1  -7 -15 572.423 255.929  10
  -1  -7 -15 819.840 183.604   7
  -1  -7 -16 920.296 190.604   7
  -1   7 -16 866.222 245.862  10
  -1   7 -16 1204.62 278.160  26
  -1   7 -17 10872.8 840.138  10
  -1   7 -18 96.3144 143.435  10
  -1   7 -19-67.4310 102.829  10
  -1   7 -20 1418.74 265.845  10
   1   8 -21 12001.1 722.997  10
   1  -8 -21 9786.74 698.116   9
   1   8 -20 9222.93 729.002  10
   1  -8 -20 8340.90 714.226   9
   1   8 -19 5511.71 588.458  10
   1  -8 -19 4797.76 602.931   9
   1  -8 -18 147.396 158.212   9
   1   8 -18 403.941 225.428  10
   1   8 -17 3262.92 513.568  10
   1  -8 -17 2852.40 533.352   9
   1   8 -16 13213.1 829.528  26
   1  -8 -16 11529.7 1032.86   9
   1   8 -15 1052.59 245.698   5
   1  -8 -15 1025.60 352.173   9
   1   8 -15 1252.27 267.426   6
   1   8 -15 1336.11 315.108  26
   1  -8 -15 1056.91 318.207  10
   1   8 -14 3231.64 422.055   6
   1   8 -14 3059.92 423.731   5
   1   8 -14 3225.05 461.323  26
   1  -8 -14 3240.24 546.775   9
   1  -8 -14 2513.18 485.720  10
   1   8 -13 38088.1 1544.48  26
   1  -8 -13 36650.4 1773.75   9
   1   8 -13 37987.2 1433.04   6
   1  -8 -13 33662.2 1661.34  10
   1   8 -13 39038.3 1400.56   5
   1   8 -12 177.627 136.513   5
   1  -8 -12-79.6222 184.653  10
   1  -8 -12 311.598 276.315   3
   1  -8 -12 139.128 193.796   9
   1   8 -12 244.140 174.106   6
   1  -8 -12-66.7452 257.781  24
  -1  -8  11 7387.69 1040.66   1
   1  -8 -11 5542.88 1016.27   3
   1  -8 -11 6520.96 1180.81  24
   1  -8 -11 6601.28 1149.18  17
   1   8 -11 8980.55 1063.84   3
  -1  -8  10 2755.15 716.443   1
   1   8 -10 3006.01 603.312   3
   1  -8 -10 2643.73 717.876  24
   1  -8 -10 1935.18 486.834   3
   1  -8 -10 2440.64 769.014  22
   1  -8 -10 2518.42 749.345  17
   1  -8  -9 13309.5 1650.22  17
   1  -8  -9 12188.8 1595.89  22
   1   8  -9 14965.7 1307.31   3
   1  -8  -9 11285.5 1220.03   3
   1  -8  -9 13502.9 1511.82  24
  -1  -8   9 13713.5 1429.06   1
   1  -8  -8 22919.6 1630.83   3
  -1  -8   8 25751.5 1924.37   1
   1  -8  -8 26318.7 2021.40  24
   1  -8  -8 24114.7 2091.25  22
  -1  -8   7 68745.4 3040.43   1
   1  -8  -7 66142.5 2981.26  24
   1  -8  -7 66281.4 3348.00  22
   1  -8  -7 57174.1 2442.36   3
   1  -8  -6 3808.37 803.168  22
  -1  -8   6 4517.79 744.619   1
  -1  -8   5-200.698 284.735   1
   1  -8  -5 160.883 297.001  22
  -1  -8   4 109014. 3292.26   1
   1  -8  -4 113201. 3822.31  22
   1  -8  -3 158588. 4227.93  22
   1  -8  -3 138026. 2765.20   1
   1  -8  -3 142269. 3537.72  14
  -1  -8   3 152911. 3606.40   1
  -1  -8   2 7455.10 787.378   1
   1  -8  -2 6916.58 632.619   1
   1  -8  -2 6155.42 936.135  18
   1   8  -2 8311.99 892.526  19
  -1  -8   2 8717.78 771.826  14
   1  -8  -2 7132.04 795.005  14
   1   8  -1 21929.2 1410.35  19
  -1  -8   1 21257.2 1190.03  14
   1  -8  -1 19293.1 1398.22  14
  -1  -8   1 17726.3 1185.86   1
   1  -8  -1 17828.8 1435.27  18
   1  -8  -1 18228.5 1078.70   1
   1  -8  -1 17995.4 865.285   2
  -1  -8   0 915.590 330.440   1
   1  -8   0 1231.83 231.443   2
   1  -8   0 1111.32 405.409  18
   1  -8   0 1064.98 360.000   1
  -1  -8   0 870.459 357.691  23
   1   8   0 1278.26 222.473   2
   1   8   0 1073.81 306.554  19
   1   8   1 2271.83 259.115   2
   1  -8   1 2243.84 489.631   1
   1  -8   1 2353.44 471.796  18
  -1  -8  -1 2280.80 441.805   1
  -1  -8  -1 2539.72 462.335  23
   1  -8   1 2361.23 330.479   2
   1  -8   2 61099.9 1634.05   2
   1  -8   2 66570.9 2621.12   1
  -1  -8  -2 62708.1 1944.66   1
  -1  -8  -2 62998.7 2228.80  23
   1   8   2 65071.1 1368.39   2
  -1  -8  -3 137630. 2752.99   1
   1  -8   3 138609. 2607.35   2
  -1  -8  -3 154838. 3008.76  24
   1   8   3 156097. 2245.93   2
   1  -8   3 129891. 3884.65   1
   1  -8   3 162748. 3553.81  18
  -1  -8  -3 148549. 3496.59  23
  -1  -8  -4 15841.5 1470.77  20
  -1  -8  -4 18649.9 1149.13  24
   1  -8   4 14767.5 931.929   2
  -1  -8  -4 14996.9 1170.90  23
   1  -8   4 18468.2 1172.54  18
   1   8   4 17344.9 813.559   2
   1  -8   5 214.453 205.985   2
   1   8   5 891.123 208.901   2
  -1  -8  -5 135.010 186.824  23
  -1  -8  -5 132.586 169.507  24
  -1  -8  -5 49.1513 144.952  20
   1  -8   5 255.097 331.889   1
  -1  -8  -6 80371.7 3068.06  23
  -1  -8  -6 79016.3 3379.52  20
  -1  -8  -6 86528.4 2850.16  24
   1  -8   6 75435.7 2623.53   2
  -1   8  -6 77889.8 2342.28   3
  -1  -8  -7 7583.38 1028.45  23
   1  -8   7 8288.43 982.308   2
  -1   8  -7 8001.31 1255.31  21
  -1  -8  -7 9348.18 1009.26  24
   1  -8   7 8286.28 1098.62   1
  -1  -8  -7 8298.65 1136.71  20
  -1  -8  -8 11971.4 1227.05  24
   1  -8   8 11892.3 1390.49   1
  -1  -8  -8 10485.2 1346.47  20
  -1  -8  -8 8137.78 1105.77  23
  -1   8  -8 11528.2 1543.25  21
   1  -8   8 11110.8 1189.04   2
   1  -8   9 23496.4 1908.13   1
  -1  -8  -9 21850.7 1949.90  20
  -1  -8  -9 22493.3 1786.92  24
  -1   8  -9 21710.5 2249.43  21
   1  -8   9 21205.0 1769.89   2
   1  -8  10 1901.00 553.466   2
  -1  -8 -10 2155.52 547.216  24
  -1   8 -10 2847.79 841.112  21
  -1  -8 -11 171.439 112.717   7
   1  -8  11 83.8509 291.305   2
  -1  -8 -11 10.1690 217.003  24
  -1   8 -11-134.003 346.681  21
  -1  -8 -12 7667.64 523.484   7
  -1  -8 -12 9462.29 841.160  10
  -1  -8 -13 18096.9 1177.68  10
  -1  -8 -13 14947.8 720.149   7
  -1  -8 -14 16756.0 776.299   7
  -1  -8 -15 180.241 117.484   7
  -1   8 -16 10988.4 890.631  10
  -1   8 -16 12325.0 792.633  26
  -1  -8 -16 9425.46 587.238   7
  -1  -8 -17 223.410 101.437   7
  -1   8 -17 299.392 186.439  26
  -1   8 -17 250.309 150.485  10
  -1   8 -18 5645.46 573.604  10
  -1   8 -19 1137.26 259.148  10
  -1   8 -20 2797.81 335.912  10
   1   9 -21 7325.27 564.197  10
   1  -9 -21 5985.62 522.281   9
   1  -9 -20 2853.20 426.140   9
   1   9 -20 2728.42 430.486  10
   1   9 -19 20106.5 1077.03  10
   1  -9 -19 14731.4 1023.12   9
   1   9 -18 6940.39 740.950  10
   1  -9 -18 5466.65 658.311   9
   1   9 -17 19340.2 956.239  26
   1  -9 -17 17071.1 1221.37   9
   1   9 -16 1633.51 330.507  26
   1   9 -16 1585.86 309.271   5
   1   9 -16 1491.05 292.660   6
   1  -9 -16 1320.64 361.938   9
   1   9 -15 25394.1 1157.21  26
   1   9 -15 25882.0 1164.68   6
   1   9 -15 25946.3 1152.68   5
   1  -9 -15 23681.7 1469.82   9
   1  -9 -14 2474.49 502.607   9
   1   9 -14 2340.62 411.730  26
   1   9 -14 2473.71 399.463   5
   1   9 -14 2517.54 390.717   6
   1   9 -13 4803.36 520.328   6
   1   9 -13 5051.22 505.366   5
   1  -9 -13 4732.30 649.921   9
   1   9 -13 5088.70 569.467  26
   1   9 -12 29129.5 1244.33   6
   1   9 -12 27870.4 1193.34   5
   1   9 -12 27928.4 1305.68  26
   1  -9 -12 27409.4 1511.61   9
   1   9 -11 1238.73 404.409   3
  -1  -9  11 1291.31 441.716   1
   1  -9 -11 1553.23 631.072  24
   1  -9 -11 1228.90 571.720  17
  -1  -9  10 3655.30 753.558   1
   1   9 -10 3657.30 689.961   3
   1  -9 -10 2902.77 853.966  24
   1  -9 -10 2308.19 755.713  17
   1  -9 -10 2311.88 790.688  22
  -1  -9   9 65247.7 3158.81   1
   1  -9  -9 66398.1 3435.72  24
   1  -9  -9 60238.5 3517.41  17
   1  -9  -9 59672.5 3567.41  22
   1  -9  -8 9054.49 1342.33  22
   1  -9  -8 7766.76 1284.00  17
   1  -9  -8 8727.05 1191.49  24
  -1  -9   8 8566.30 1122.87   1
   1  -9  -7 21079.6 1959.85  22
  -1  -9   7 23177.1 1805.63   1
  -1  -9   6 34765.9 2150.48   1
   1  -9  -6 32980.1 2379.27  22
  -1  -9   5 30126.9 1937.09   1
   1  -9  -5 29010.7 2146.88  22
   1  -9  -4 4200.03 764.600  22
  -1  -9   4 4273.16 725.984   1
   1  -9  -3 106473. 3316.43  14
   1  -9  -3 105615. 2528.52   1
  -1  -9   3 114152. 3538.41   1
   1  -9  -2 2072.93 488.157  14
   1  -9  -2 3378.59 460.042   1
  -1  -9   2 2711.85 554.258   1
  -1  -9   2 2832.89 446.502  14
   1   9  -2 2514.66 520.281  19
   1  -9  -1 139926. 3150.19   1
   1  -9  -1 146395. 4323.62  18
   1  -9  -1 152904. 2494.93   2
  -1  -9   1 162987. 3601.01  14
   1  -9  -1 148163. 4113.09  14
  -1  -9   1 135099. 3761.69   1
   1   9  -1 168230. 3889.79  19
  -1  -9   0 3011.83 525.793   1
   1  -9   0 2452.27 305.520   2
   1  -9   0 2408.26 494.282   1
   1   9   0 3110.41 519.911  19
   1  -9   0 2515.91 583.857  18
  -1  -9   0 2704.43 524.830  23
   1  -9   1 134987. 2335.56   2
  -1  -9  -1 138805. 3414.22  23
  -1  -9  -1 133930. 3360.22   1
   1  -9   1 132219. 3652.45   1
  -1  -9  -2 7203.02 820.917  23
   1  -9   2 6337.64 907.929   1
  -1  -9  -2 6347.34 681.545   1
   1  -9   2 7630.45 848.640  18
   1  -9   2 6426.32 537.039   2
   1  -9   3 36628.5 2297.69   1
   1  -9   3 53154.9 2171.36  18
   1  -9   3 42801.7 1471.84   2
  -1  -9  -3 47783.1 2101.13  23
   1  -9   4 501.228 188.447   2
  -1  -9  -4 530.803 322.959  23
   1  -9   4 1048.04 297.363  18
   1  -9   4 161.200 303.356   1
  -1  -9  -4 561.701 223.365  24
   1  -9   5 623.315 361.413   1
   1  -9   5 1433.64 338.560   2
  -1  -9  -5 2160.82 478.914  24
  -1  -9  -5 1532.98 444.472  23
   1  -9   6 6871.54 790.503   2
   1  -9   6 4701.64 910.434   1
  -1  -9  -6 6677.73 988.032  23
  -1  -9  -6 8639.81 971.318  24
  -1  -9  -6 7203.71 1063.57  20
   1  -9   7 788.080 352.282   2
   1  -9   7 877.743 445.385   1
  -1  -9  -7 1289.46 454.639  20
  -1  -9  -7 1244.41 397.584  24
  -1  -9  -7 708.105 381.882  23
  -1   9  -7 829.928 483.731  21
   1  -9   8 3923.77 799.055   1
  -1  -9  -8 3641.28 739.962  23
  -1  -9  -8 4713.05 788.194  24
  -1  -9  -8 3585.86 793.909  20
  -1   9  -8 4532.50 1051.93  21
   1  -9   8 3581.85 686.983   2
  -1  -9  -9 16519.3 1568.61  24
   1  -9   9 15925.3 1482.23   2
   1  -9   9 18121.1 1704.07   1
  -1   9  -9 16673.1 2011.33  21
   1  -9  10 1564.00 493.823   2
  -1  -9 -10 1910.48 573.593  24
  -1   9 -10 1678.25 681.192  21
  -1  -9 -11 20551.0 1963.72  24
  -1  -9 -11 24327.5 924.984   7
  -1  -9 -12 23302.7 921.931   7
  -1  -9 -13 1226.81 223.464   7
  -1  -9 -14 1788.16 267.181   7
  -1  -9 -15 39798.4 1191.36   7
  -1  -9 -16 974.142 200.340   7
  -1   9 -16 979.972 277.719  26
  -1  -9 -17 321.731 109.908   7
  -1   9 -17 242.145 162.358  10
  -1   9 -17 291.023 155.824  26
  -1   9 -18 5948.35 485.201  26
  -1   9 -18 7133.54 640.407  10
  -1   9 -19 12565.8 762.856  10
   1 -10 -20 3839.29 468.370   9
   1  10 -20 4659.08 471.477  10
   1  10 -19 1695.30 349.968  10
   1 -10 -19 1850.33 370.692   9
   1 -10 -18-2.19122 197.604   9
   1  10 -18 255.628 175.863  10
   1  10 -17 12519.0 756.862  26
   1 -10 -17 11351.9 972.673   9
   1  10 -16 18871.2 981.280   6
   1  10 -16 19237.8 973.626   5
   1 -10 -16 17111.4 1236.97   9
   1  10 -16 17868.6 945.547  26
   1  10 -15 4517.74 487.523  26
   1  10 -15 5041.34 541.190   6
   1  10 -15 5406.28 548.638   5
   1 -10 -15 4526.60 646.347   9
   1  10 -14 19596.6 1061.55  26
   1  10 -14 20353.2 1055.23   5
   1 -10 -14 19797.3 1336.59   9
   1  10 -14 20718.6 1071.98   6
   1  10 -13 4780.77 530.796   6
   1  10 -13 4515.57 517.313   5
   1  10 -13 5032.16 575.393  26
   1 -10 -13 4886.45 658.283   9
   1  10 -12 1593.16 340.948  26
   1 -10 -12 1039.25 321.183   9
   1  10 -12 1332.40 286.173   6
   1  10 -12 1250.69 273.283   5
  -1 -10  11 9061.93 1179.76   1
   1  10 -11 10603.7 761.917   5
   1 -10 -11 8115.13 1395.39  24
   1 -10 -11 10172.1 899.608   9
   1  10 -11 10380.3 1262.07   3
   1 -10 -11 7255.84 1278.43  17
   1 -10 -10 190.226 336.482  17
  -1 -10  10 596.801 355.086   1
   1 -10 -10 522.914 435.562  24
   1  10 -10 431.806 277.796   3
   1 -10  -9 20022.1 2081.91  17
   1  10  -9 25818.2 1820.20   3
   1 -10  -9 19944.8 2135.68  22
  -1 -10   9 22484.2 1843.44   1
  -1 -10   8 1589.06 526.899   1
   1 -10  -8 932.570 525.510  22
   1 -10  -8 1026.65 423.362  17
   1 -10  -7 27166.2 2294.29  22
  -1 -10   7 28937.8 2049.46   1
   1 -10  -6 41655.4 2738.36  22
  -1 -10   6 42633.4 2462.08   1
  -1 -10   5 1019.39 437.426   1
   1 -10  -5 1330.09 519.220  22
  -1 -10   4 28512.4 1902.57   1
   1 -10  -4 27434.5 2074.25  22
   1 -10  -4 24842.3 1257.04   1
  -1 -10   3 59974.7 2751.71   1
   1 -10  -3 55843.9 1935.60   1
   1 -10  -3 59674.1 2614.97  14
   1 -10  -3 65845.0 3041.73  22
  -1 -10   2 23869.7 1495.96  14
   1 -10  -2 19082.8 1198.85   1
  -1 -10   2 22197.7 1582.66   1
   1 -10  -2 23433.0 1712.22  22
   1 -10  -2 21021.1 1573.31  14
   1 -10  -1 38666.6 1760.43   1
  -1 -10   1 43624.9 2012.11  14
   1 -10  -1 39244.8 2215.83  14
  -1 -10   1 40313.5 2097.58   1
   1 -10   0 238007. 4770.15   1
  -1 -10   0 237683. 4873.59   1
   1 -10   1 20530.7 1537.92   1
   1  10   1 23830.9 1399.50  19
  -1 -10  -1 22654.2 1465.59  23
  -1 -10  -1 17590.7 1333.97   1
   1 -10   1 23086.2 1675.00  18
  -1 -10  -2 17015.9 1168.31   1
  -1 -10  -2 19385.1 1409.75  23
   1 -10   2 15440.2 1502.39   1
   1 -10   2 20994.0 1514.31  18
  -1 -10  -3 109509. 3334.20  23
   1 -10   3 117560. 3432.88  18
  -1 -10  -4-139.938 284.346  23
   1 -10   4-54.2634 279.725   1
  -1 -10  -5 7742.11 885.366  24
  -1 -10  -5 6253.98 869.433  23
   1 -10   6 903.718 467.973   1
  -1 -10  -6 1865.26 481.225  24
  -1 -10  -6 1984.72 536.194  23
  -1 -10  -7 25883.3 1898.36  23
  -1 -10  -7 27213.7 1856.85  24
   1 -10   8 21981.3 2021.90   1
  -1 -10  -8 25819.9 1933.40  24
  -1  10  -8 25710.2 2461.09  21
  -1  10  -9 10576.3 1668.92  21
  -1 -10  -9 10399.5 1290.46  24
  -1 -10  -9 6464.00 1085.92  23
   1 -10   9 8928.63 1303.04   1
  -1 -10 -10 791.633 189.705   7
  -1  10 -10 64.7217 250.771  21
  -1 -10 -11 2527.04 375.686  16
  -1 -10 -11 2831.28 323.392   7
  -1  10 -11 2778.67 426.991   5
  -1 -10 -12 40182.4 1403.14  16
  -1 -10 -12 38035.2 1661.91  28
  -1 -10 -12 39928.1 1206.54   7
  -1 -10 -13 459.736 159.706   7
  -1 -10 -14 326.885 145.752   7
  -1 -10 -15 167.758 140.541   7
  -1  10 -15 311.938 184.164  26
  -1  10 -16 9420.14 720.382  26
  -1 -10 -16 9085.55 564.917   7
  -1  10 -17 3283.05 450.251  26
  -1  10 -17 4560.36 530.043  10
  -1 -10 -17 3909.42 361.895   7
  -1  10 -18 11541.5 633.402  26
  -1  10 -18 13885.3 833.273  10
  -1  10 -19 2730.64 302.279  26
  -1  10 -19 4505.31 444.043  10
   1  11 -20 12716.3 749.954  10
   1 -11 -20 8105.67 672.443   9
   1  11 -19 1983.49 337.789  10
   1 -11 -19 1737.59 370.435   9
   1 -11 -18-190.313 221.859   9
   1  11 -18 267.079 164.628  10
   1  11 -17 11557.6 710.784   6
   1  11 -17 12363.2 726.815   5
   1 -11 -17 9772.20 901.960   9
   1  11 -16 1052.18 261.882   5
   1  11 -16 1220.07 270.971   6
   1  11 -16 723.521 214.174  26
   1 -11 -16 537.753 263.541   9
   1  11 -15 26210.1 1183.69  26
   1  11 -15 28877.8 1250.59   6
   1  11 -15 28115.8 1219.64   5
   1 -11 -15 26674.5 1553.20   9
   1  11 -14 1094.58 279.990  26
   1  11 -14 826.699 231.407   5
   1  11 -14 1083.83 297.647   6
   1 -11 -14 857.429 277.482   9
   1  11 -13 35279.9 1407.58  26
   1  11 -13 36938.1 1462.04   6
   1  11 -13 37120.9 1413.10   5
   1 -11 -13 34486.0 1772.20   9
   1  11 -12 72507.3 1980.03   5
   1  11 -12 73571.1 2050.41   6
   1  11 -12 71836.0 2010.15  26
   1 -11 -12 69536.3 2445.26   9
   1  11 -11 41257.4 1565.61  26
   1  11 -11 39383.8 1492.05   5
   1 -11 -11 39581.2 1795.65   9
  -1 -11  10 130.513 253.235   1
   1  11 -10 166.873 199.909   3
   1 -11 -10 453.128 501.515  17
  -1 -11   9 27062.5 2040.29   1
   1 -11  -9 24206.8 2330.46  17
   1 -11  -9 24689.1 2404.09  22
  -1 -11   8 37113.4 2356.16   1
   1 -11  -8 31812.6 2646.95  17
   1 -11  -8 33494.1 2683.71  22
   1 -11  -7 90081.8 4268.09  22
  -1 -11   7 91552.8 3702.38   1
   1 -11  -6 9187.68 1368.83  22
  -1 -11   6 9900.07 1225.04   1
   1 -11  -5 15923.6 1707.18  22
  -1 -11   5 15569.9 1494.07   1
   1 -11  -4 42850.5 2683.60  22
   1 -11  -4 37717.2 1644.26   1
  -1 -11   4 42123.5 2400.14   1
   1 -11  -3 17568.9 1652.54  22
   1 -11  -3 14898.1 1438.95  14
   1 -11  -3 14551.4 1046.31   1
  -1 -11   3 16027.1 1455.45   1
   1 -11  -2 395.923 266.152  14
  -1 -11   2 595.121 359.560   1
   1 -11  -2 694.181 390.645  22
   1 -11  -2 89.7414 172.268   1
  -1 -11   2 723.132 336.754  14
   1 -11  -1 63809.9 2525.99   1
   1  11  -1 93526.3 3118.43  19
   1 -11  -1 78221.8 3251.72  14
   1 -11  -1 79888.8 3212.59  22
  -1 -11   1 67764.7 2864.70   1
  -1 -11   1 79638.7 2887.99  14
  -1 -11   0 882.784 358.374   1
   1  11   0 1113.75 336.206  19
  -1 -11   0 587.003 253.809  23
   1 -11   0 1361.43 419.942   1
   1 -11   0 803.394 444.458  14
  -1 -11  -1 12302.6 1177.64   1
  -1 -11  -1 14622.7 1260.14  23
   1 -11   1 14359.1 1370.12   1
   1 -11   2 42013.5 2583.25   1
  -1 -11  -2 45935.2 1918.66   1
  -1 -11  -3 7209.20 947.622  23
   1 -11   3 4191.55 938.875   1
  -1 -11  -4 19999.6 1538.42  23
   1 -11   4 8459.41 1375.47   1
   1 -11   5 24944.3 2267.95   1
  -1 -11  -5 57251.1 2664.04  23
   1 -11   6 25392.9 2238.82   1
  -1 -11  -6 38877.9 2320.52  23
  -1 -11  -7 692.267 295.703  23
   1 -11   7 839.852 484.386   1
  -1 -11  -8 9845.66 1286.75  23
   1 -11   8 14099.9 1646.15   1
  -1  11  -8 13782.9 1863.91  21
  -1  11  -9 127890. 5833.79  21
   1 -11   9 127081. 4926.31   1
  -1  11 -10 3473.32 454.126   5
  -1  11 -10 3347.59 434.252   4
   1 -11  10 2462.75 715.839   1
  -1 -11 -10 2929.02 334.147   7
  -1 -11 -11 6883.34 611.431  16
  -1  11 -11 6736.49 637.431   5
  -1 -11 -11 6575.76 508.272   7
  -1 -11 -11 5184.58 647.959  28
  -1  11 -12 42611.7 1574.59   5
  -1 -11 -12 38350.5 1187.13   7
  -1 -11 -12 38784.5 1423.40  16
  -1 -11 -13 16024.8 1096.24  28
  -1 -11 -13 18424.4 823.077   7
  -1 -11 -14 2583.36 320.060   7
  -1 -11 -15 2249.40 292.110   7
  -1  11 -15 2160.20 355.780  26
  -1  11 -16 517.287 199.391  26
  -1 -11 -16 511.678 169.760   7
  -1 -11 -17 1176.99 205.601   7
  -1  11 -17 1465.45 309.435  10
  -1  11 -17 1391.13 262.796  26
  -1  11 -18 23727.2 1082.59  10
  -1 -11 -18 20903.1 729.948   7
  -1  11 -19 845.070 209.146  10
  -1  11 -19 612.958 134.425  26
   1 -12 -20 3913.90 429.298   9
   1  12 -20 5649.52 483.265  10
   1 -12 -19 3123.92 442.595   9
   1  12 -19 3794.50 467.544  10
   1 -12 -18 17053.8 1094.56   9
   1  12 -18 24434.5 1181.65  10
   1  12 -17 1793.91 299.795   6
   1 -12 -17 1190.81 342.724   9
   1  12 -17 1618.00 284.223   5
   1  12 -16 5003.02 515.938  26
   1  12 -16 5793.40 541.416   5
   1 -12 -16 5164.34 678.821   9
   1  12 -16 5840.71 546.708   6
   1  12 -15 10000.3 750.717   6
   1  12 -15 9869.93 733.414   5
   1  12 -15 9442.11 693.575  26
   1 -12 -15 9779.07 954.000   9
   1  12 -14 31923.2 1301.59  26
   1  12 -14 35303.3 1369.71   5
   1 -12 -14 33264.8 1737.80   9
   1  12 -14 35355.8 1414.88   6
   1  12 -13 1135.48 265.926   6
   1 -12 -13 753.280 235.757   9
   1  12 -13 871.310 275.887  26
   1  12 -13 983.045 252.198   5
   1 -12 -12 70.3384 203.326   9
   1  12 -12 395.466 191.689  26
   1  12 -12 145.637 151.847   5
   1 -12 -11 15240.6 1136.65   9
   1  12 -11 16326.0 951.995  26
   1  12 -11 15346.2 937.950   5
   1  12 -10 122833. 2654.90   5
   1 -12 -10 121362. 3092.74   9
   1 -12  -9 6810.03 1289.03  17
  -1 -12   9 7689.82 1083.99   1
   1 -12  -9 6380.86 1257.94  22
  -1 -12   8 29057.9 2116.56   1
   1 -12  -8 27639.5 2530.84  17
   1 -12  -8 28612.0 2543.30  22
   1 -12  -7 142.780 293.862  17
   1 -12  -7 206.135 426.759  22
  -1 -12   7-84.2880 292.143   1
   1 -12  -6 55537.8 3313.50  22
  -1 -12   6 58662.1 2955.14   1
  -1 -12   5 5113.71 841.317   1
   1 -12  -5 4347.83 889.067  22
   1 -12  -4 12102.9 1488.19  22
  -1 -12   4 11691.9 1269.66   1
  -1 -12   3 156859. 4666.42   1
   1 -12  -3 137071. 3385.96   1
   1 -12  -3 159821. 4815.76  14
   1 -12  -3 172107. 5237.96  22
  -1 -12   3 184231. 4810.39  14
  -1 -12   2 44558.0 2337.71  14
   1 -12  -2 43184.6 2537.46  22
   1 -12  -2 32901.7 1777.17   1
  -1 -12   2 36449.5 2223.40   1
   1 -12  -2 38787.3 2373.75  14
  -1 -12   1 221.003 172.417  14
  -1 -12   1 925.838 343.674   1
   1 -12  -1 810.647 397.275  22
  -1 -12   1 223.710 229.341  23
   1 -12  -1 626.509 362.450  14
   1 -12  -1 373.816 244.840   1
   1 -12   0 28056.2 2130.86  14
   1 -12   0 30096.8 1978.76  22
   1 -12   0 24852.5 1778.76   1
  -1 -12   0 26797.1 1696.56   1
  -1 -12   0 28425.2 1887.80  23
   1 -12   1 104563. 3870.17   1
  -1 -12  -1 110894. 3223.87   1
   1 -12   2 25423.8 2055.24   1
  -1 -12  -2 31996.3 1977.21  23
   1 -12   3 6328.63 1097.59   1
  -1 -12  -3 10261.6 1140.90  23
   1 -12   4 40464.8 2849.20   1
  -1 -12  -4 64415.6 2839.63  23
  -1 -12  -5 4841.02 852.419  23
   1 -12   5 3163.91 833.874   1
   1 -12   6 158927. 5754.09   1
  -1 -12  -6 221171. 5705.94  23
  -1 -12  -7 87.4922 216.222  23
   1 -12   7 144.819 338.597   1
   1 -12   8 51180.7 3248.17   1
  -1  12  -8 53406.4 3724.74  21
  -1 -12  -8 41387.2 2690.14  23
  -1  12  -9 23832.1 1180.52   4
  -1 -12  -9 24514.6 959.388   7
   1 -12   9 25433.5 2254.69   1
  -1  12  -9 24035.5 1177.25   5
  -1  12  -9 23582.8 2570.16  21
  -1  12 -10 38119.4 1455.97   4
  -1 -12 -10 33782.0 1634.59  28
  -1  12 -10 37304.7 1466.05   5
  -1 -12 -10 35668.4 1162.64   7
  -1 -12 -11 2370.08 429.962  28
  -1  12 -11 3302.14 453.675   5
  -1 -12 -11 3020.20 348.611   7
  -1 -12 -11 3611.93 469.882  16
  -1 -12 -12 34019.4 1135.76   7
  -1  12 -12 38089.5 1473.42   5
  -1 -12 -12 34517.6 1376.29  16
  -1 -12 -13 31240.2 1272.92  16
  -1 -12 -13 28603.3 1459.94  28
  -1 -12 -13 30914.9 1076.61   7
  -1 -12 -14 3582.10 379.862   7
  -1 -12 -14 2572.01 560.275  28
  -1  12 -15 3749.41 461.395  26
  -1 -12 -15 4236.54 394.036   7
  -1 -12 -16 1511.89 240.480   7
  -1  12 -16 1840.07 300.076  26
  -1  12 -17 14514.9 748.522  26
  -1  12 -17 15740.2 949.573  10
  -1 -12 -17 14566.7 648.315   7
  -1  12 -18 4418.75 454.451  10
  -1  12 -18 3317.97 341.085  26
  -1 -12 -18 4019.59 309.302   7
  -1  12 -19 248.300 100.985  26
  -1  12 -19 504.815 185.428  10
   1  13 -19 1367.13 285.154  10
   1 -13 -19 667.273 219.949   9
   1  13 -18 45132.8 1209.43   5
   1  13 -18 44750.2 1202.65   6
   1  13 -17 14484.7 775.821   6
   1 -13 -17 13861.7 1020.75   9
   1  13 -17 14221.2 766.082   5
   1  13 -16 199.053 171.775  26
   1  13 -16 131.020 145.717   6
   1 -13 -16 164.317 215.501   9
   1  13 -16 135.641 176.514   5
   1  13 -15 229.453 198.473  26
   1  13 -15 87.1480 134.551   5
   1 -13 -15 274.867 281.382   9
   1  13 -15 52.1197 130.508   6
   1  13 -14 5869.18 568.495   5
   1  13 -14 5996.43 546.871  26
   1 -13 -14 5150.83 701.146   9
   1  13 -14 5826.82 583.584   6
   1  13 -13 226.415 166.320  26
   1  13 -13 133.780 126.934   6
   1 -13 -13 45.1923 221.958   9
   1  13 -13 305.463 147.518   5
   1  13 -12 1567.40 310.030   5
   1  13 -12 1512.13 307.739   6
   1  13 -12 1396.38 314.273  26
   1 -13 -12 1307.84 340.172   9
   1  13 -11 24017.8 1149.30   5
   1 -13 -11 23628.4 1454.53   9
   1  13 -11 23089.0 1141.95  26
   1  13 -10 5602.54 586.050  26
   1 -13 -10 6292.24 728.576   9
   1  13 -10 6661.20 627.793   5
  -1 -13   9 11848.5 1389.17   1
   1  13  -9 13808.9 885.719   5
   1 -13  -9 13544.3 1020.41   9
   1 -13  -9 10791.6 1644.20  17
   1 -13  -8 154.293 404.230  17
  -1 -13   8 464.112 334.861   1
   1 -13  -8-73.2535 264.310  22
  -1 -13   7 66967.0 3215.15   1
   1 -13  -7 61145.5 3812.96  17
   1 -13  -7 63622.0 3787.35  22
   1 -13  -6 183737. 6219.47  22
   1 -13  -6 173005. 6327.70  17
  -1 -13   5 32364.8 2195.95   1
   1 -13  -5 33228.0 2593.01  22
   1 -13  -4 28905.6 2365.29  22
  -1 -13   4 29132.2 2061.52   1
  -1 -13   3 21011.5 1699.94  14
   1 -13  -3 17245.3 1708.71  14
   1 -13  -3 15364.9 1183.99   1
   1 -13  -3 19191.2 1856.05  22
  -1 -13   3 18578.4 1598.51   1
   1 -13  -2 64493.9 3270.59  14
  -1 -13   2 76995.5 3237.25  14
   1 -13  -2 57321.5 2389.12   1
   1 -13  -2 76115.7 3449.80  22
  -1 -13   2 69527.4 2990.07   1
  -1 -13   1 42037.3 2361.67  14
   1 -13  -1 39577.2 2531.31  14
  -1 -13   1 43653.2 2548.69  23
   1 -13  -1 44470.2 2526.81  22
  -1 -13   1 37029.1 2119.26   1
  -1 -13   0 21964.9 1533.49   1
  -1 -13   0 22461.6 1717.28  23
   1 -13   0 23677.4 1990.35  14
   1 -13   0 19536.6 1609.11   1
  -1 -13  -1 33391.8 1776.08   1
   1 -13   1 30538.9 2227.04   1
   1 -13   2 22321.8 2002.25   1
  -1 -13  -2 29006.1 1946.44  23
   1 -13   3 21083.2 2065.69   1
  -1 -13  -3 28295.6 2006.00  23
   1 -13   4 6146.11 1203.65   1
  -1 -13  -4 8105.75 1115.07  23
  -1 -13  -5 41540.7 2449.75  23
   1 -13   5 30515.5 2651.29   1
   1 -13   6 485.681 326.930   1
  -1 -13  -6 217.878 219.460  23
   1 -13   7 3358.76 893.854   1
  -1 -13  -7 2584.97 649.507  23
  -1 -13  -8 58.0689 82.7642   7
  -1  13  -8-158.906 139.361   4
   1 -13   8-155.930 210.254   1
  -1 -13  -8-165.800 427.880  23
  -1  13  -8 558.164 427.454  21
  -1  13  -8 308.443 210.249   5
  -1  13  -9 29671.9 1287.70   4
  -1 -13  -9 28507.0 1061.17   7
  -1  13  -9 28772.7 1292.53   5
  -1  13 -10 67830.8 1959.85   4
  -1  13 -10 65787.4 1950.69   5
  -1 -13 -10 66357.0 1621.87   7
  -1  13 -11 3567.27 472.118   5
  -1 -13 -11 3250.94 392.582   7
  -1 -13 -11 3137.47 465.098  16
  -1  13 -12 41843.8 1559.07   5
  -1 -13 -12 37135.1 1748.97  28
  -1 -13 -12 40644.7 1521.17  16
  -1 -13 -12 40346.6 1260.32   7
  -1  13 -13 130.238 146.930   5
  -1 -13 -13-1.02860 108.864   7
  -1 -13 -13 99.1404 138.316  16
  -1 -13 -13 204.668 266.789  28
  -1 -13 -14 9218.04 600.441   7
  -1  13 -14 9311.58 698.845   5
  -1 -13 -15 10527.4 614.073   7
  -1  13 -15 10904.4 735.781  26
  -1  13 -16 23311.8 977.726  26
  -1 -13 -16 22343.9 843.918   7
  -1 -13 -17 1639.07 218.281   7
  -1  13 -17 1981.20 289.696  26
  -1  13 -17 2285.55 344.756  10
  -1  13 -18 7723.87 469.839  26
  -1 -13 -18 9155.59 453.299   7
  -1  13 -18 9985.13 657.995  10
   1  14 -19 16916.7 822.933  10
   1 -14 -19 10968.9 737.928   9
   1  14 -18 5006.15 395.036   6
   1  14 -18 5171.26 396.664   5
   1 -14 -18 4760.05 544.702   9
   1  14 -17 8377.44 568.236   6
   1 -14 -17 7012.99 725.039   9
   1  14 -17 8243.78 560.080   5
   1  14 -16 28951.0 1152.21   6
   1 -14 -16 26399.5 1475.48   9
   1  14 -16 28668.8 1127.63   5
   1  14 -16 28419.7 1089.51  26
   1  14 -15 20307.9 974.631  26
   1  14 -15 21495.8 1045.87   6
   1  14 -15 21103.8 1020.74   5
   1 -14 -15 20270.3 1313.72   9
   1  14 -14 747.523 236.580   6
   1  14 -14 573.359 201.278  26
   1 -14 -14 467.935 245.357   9
   1  14 -14 652.698 220.392   5
   1  14 -13 14065.9 891.343   6
   1  14 -13 13107.0 837.517   5
   1 -14 -13 13355.8 1116.19   9
   1  14 -13 13718.2 824.246  26
   1  14 -12 8181.71 666.841  26
   1  14 -12 8118.79 693.365   6
   1  14 -12 7981.37 665.623   5
   1 -14 -12 8406.28 874.284   9
   1 -14 -11 5130.43 681.341   9
   1  14 -11 5091.24 545.705   5
   1  14 -11 5434.35 557.060  26
   1  14 -10 30815.2 1324.27   5
   1 -14 -10 30852.8 1611.78   9
   1  14 -10 29514.4 1288.72  26
   1 -14  -9 32444.9 1603.64   9
   1  14  -9 32636.3 1371.53   5
   1  14  -9 33713.1 1334.56  26
  -1 -14   8 4269.29 852.578   1
   1 -14  -8 4962.18 604.488   9
   1  14  -8 5083.24 550.841   5
   1 -14  -8 3964.69 985.357  22
   1 -14  -8 3177.69 934.576  17
   1 -14  -7 3578.79 941.125  22
   1 -14  -7 3943.06 1017.20  17
  -1 -14   7 4259.93 790.560   1
  -1 -14   6 14714.1 1519.85   1
   1 -14  -6 13735.9 1753.20  22
   1 -14  -6 13111.6 1812.31  17
  -1 -14   5 55650.1 2895.49   1
   1 -14  -5 47812.3 3340.74  17
   1 -14  -5 51226.1 3275.26  22
  -1 -14   4 22233.8 1798.95   1
   1 -14  -4 21351.1 2075.69  22
  -1 -14   3 47321.6 2554.27   1
   1 -14  -3 50612.6 3013.15  22
  -1 -14   2 7198.01 950.701   1
   1 -14  -2 5402.77 1034.98  14
   1 -14  -2 6576.10 1067.63  22
   1 -14  -2 4621.12 778.355   1
  -1 -14   1 1957.19 485.430   1
  -1 -14   1 2332.16 605.937  14
   1 -14  -1 1764.55 587.232  14
  -1 -14   1 2331.50 596.342  23
   1 -14  -1 1446.10 451.265   1
   1 -14   0 99122.2 4166.57  14
  -1 -14   0 91622.3 3109.67   1
  -1 -14   0 102056. 3742.85  23
  -1 -14  -1 65900.4 3077.81  23
   1 -14   1 61626.3 3415.79  14
   1 -14   1 54786.3 2945.88   1
   1 -14   2 2843.24 776.241   1
  -1 -14  -2 3946.33 769.608  23
  -1 -14  -3 98289.4 3822.34  23
   1 -14   3 79097.7 4016.81   1
  -1 -14  -4 1857.67 550.772  23
   1 -14   4 1040.32 440.342   1
   1 -14   5 42686.0 3115.32   1
  -1 -14  -5 53367.6 2873.19  23
   1 -14   6 28323.1 2555.20   1
  -1 -14  -6 29472.0 2278.99  23
  -1  14  -7 44428.2 1569.80   4
  -1  14  -7 41226.9 1552.99   5
  -1 -14  -7 43875.6 1259.49   7
   1 -14   7 42421.5 1754.62  11
  -1 -14  -7 39517.6 2762.78  23
   1 -14   7 42067.6 3091.65   1
  -1 -14  -8 1055.12 228.385   7
  -1  14  -8 1182.56 316.274   4
   1 -14   8 1020.84 288.296  11
  -1  14  -8 1121.15 286.318   5
  -1 -14  -9 6917.92 539.285   7
   1 -14   9 6881.15 734.052  11
  -1  14  -9 6436.30 633.367   5
  -1  14  -9 6881.40 648.284   4
  -1  14 -10 72568.7 2053.13   4
  -1 -14 -10 72000.4 2475.46  28
  -1  14 -10 71209.0 2040.69   5
  -1 -14 -10 72963.5 1719.95   7
  -1 -14 -11 608.023 195.718   7
  -1 -14 -11 124.557 207.820  28
  -1  14 -11 381.948 192.231   5
  -1 -14 -11 407.239 190.867  16
  -1  14 -12 9137.19 742.096   5
  -1 -14 -12 9308.76 740.819  16
  -1 -14 -12 9411.29 636.317   7
  -1  14 -13 30602.2 1276.29   5
  -1 -14 -13 30224.7 1079.18   7
  -1 -14 -13 29289.1 1225.91  16
  -1  14 -14 22621.8 1030.51  26
  -1  14 -14 23923.2 1068.99   5
  -1 -14 -14 21710.1 1325.17  28
  -1 -14 -14 23387.6 943.313   7
  -1 -14 -15 123.638 113.334   7
  -1 -14 -15 442.079 274.521  28
  -1  14 -15 137.868 135.106  26
  -1  14 -16 22762.8 951.071  26
  -1 -14 -16 24080.9 835.935   7
  -1  14 -17 34655.0 1053.78  26
  -1 -14 -17 36927.6 962.478   7
  -1  14 -18 10145.0 517.132  26
  -1  14 -18 13431.4 749.811  10
   1 -15 -19 5967.62 518.896   9
   1  15 -18 965.446 179.207   6
   1 -15 -18 1021.08 278.240   9
   1  15 -18 1415.03 269.941  10
   1  15 -18 1152.65 195.593   5
   1  15 -17 1185.82 238.846   6
   1 -15 -17 1173.03 302.099   9
   1  15 -17 1441.46 241.076   5
   1  15 -16 15495.6 809.365   6
   1 -15 -16 14542.3 1038.07   9
   1  15 -16 14495.6 787.724   5
   1  15 -15 145.837 142.654   6
   1  15 -15 61.8875 119.076   5
   1  15 -15-90.9336 138.118  26
   1 -15 -15 271.391 220.912   9
   1  15 -14 1171.17 285.749   5
   1  15 -14 1130.42 264.629   6
   1  15 -14 1380.23 288.946  26
   1 -15 -14 1256.01 376.302   9
   1  15 -13 3246.95 435.365   6
   1  15 -13 2938.99 407.083   5
   1  15 -13 3364.62 418.823  26
   1 -15 -13 3470.79 558.278   9
   1 -15 -12 59065.3 2305.80   9
   1  15 -12 64005.8 1883.32   6
   1  15 -12 59787.3 1792.72   5
   1  15 -12 58236.3 1718.55  26
   1  15 -11 673.665 202.450  26
   1 -15 -11 764.420 298.752   9
   1  15 -11 787.747 250.685   5
   1 -15 -10 25703.3 1479.95   9
   1  15 -10 26380.3 1166.88  26
   1  15 -10 24852.3 1177.56   5
   1  15  -9 4675.92 514.815  26
   1  15  -9 4573.61 512.505   5
   1 -15  -9 3968.05 554.085   9
   1 -15  -8 34378.3 1619.19   9
   1  15  -8 35941.2 1450.84   5
   1  15  -8 35272.2 1336.94  26
   1 -15  -8 32526.1 1031.93   8
   1 -15  -7 10727.2 870.556   9
   1  15  -7 11149.1 811.068   5
   1 -15  -7 9341.75 1579.17  17
   1 -15  -7 9601.02 1545.87  22
   1 -15  -6 2926.46 818.029  17
  -1 -15   6 3042.55 688.256   1
   1 -15  -6 2705.08 844.957  22
  -1 -15   5 8917.70 1192.40   1
   1 -15  -5 7056.63 1273.21  22
   1 -15  -5 6504.38 1287.32  17
  -1 -15   4 14583.7 1438.38   1
   1 -15  -4 13860.8 1678.04  22
   1 -15  -4 12580.6 1755.22  17
  -1 -15   3 3011.18 642.086   1
   1 -15  -3 1786.99 586.365  22
   1 -15  -2 302.433 283.004   1
   1 -15  -2 577.222 179.575  14
  -1 -15   2 510.844 339.518   1
  -1 -15   2 637.354 318.825  23
   1 -15  -1 9677.81 1442.59  14
  -1 -15   1 13223.4 1493.31  23
   1 -15  -1 7765.90 1024.60   1
  -1 -15   1 11641.0 1193.50   1
  -1 -15   0 49918.5 2344.06   1
   1 -15   0 51936.7 3124.31  14
  -1 -15   0 51000.5 2801.39  23
   1 -15   0 43572.0 2513.34   1
   1 -15   1 47646.9 3010.38  14
  -1 -15  -1 47292.2 2732.14  23
   1 -15   1 41578.3 2613.21   1
   1 -15   2 5522.51 1106.42  14
  -1 -15  -2 5755.14 932.544  23
   1 -15   2 5104.07 1027.91   1
   1 -15   3 2772.33 791.598   1
  -1 -15  -3 2405.13 626.065  23
  -1 -15  -4 104248. 4116.06  23
   1 -15   4 88840.9 4321.72   1
  -1 -15  -5 31601.9 2341.53  23
   1 -15   5 31313.3 2644.47   1
  -1  15  -6 77697.2 2115.39   4
  -1  15  -6 74663.1 2089.72   5
   1 -15   6 75500.7 2397.59  11
  -1 -15  -6 76650.8 3769.20  23
  -1 -15  -6 77851.1 1714.81   7
  -1 -15  -6 79587.7 2179.36  12
  -1  15  -7 882.773 258.328   4
  -1 -15  -7 545.960 256.597  12
   1 -15   7 574.667 257.578  11
  -1 -15  -7 530.929 205.643   7
  -1  15  -7 768.174 251.049   5
  -1  15  -8 10220.7 787.930   4
   1 -15   8 9453.95 873.333  11
  -1 -15  -8 11317.5 1013.61  28
  -1  15  -8 9849.23 789.240   5
  -1 -15  -8 10356.2 682.492   7
  -1  15  -9 1414.64 314.499   4
  -1 -15  -9 1337.01 267.749   7
   1 -15   9 1552.42 376.355  11
  -1 -15  -9 575.126 364.051  28
  -1  15  -9 1444.79 325.030   5
  -1 -15 -10 12704.4 1063.10  28
  -1  15 -10 11264.7 834.135   5
  -1 -15 -10 12552.2 740.158   7
  -1 -15 -11 340.503 165.333   7
  -1 -15 -11 36.1254 272.643  28
  -1  15 -11 365.730 153.590   5
  -1  15 -12 7765.71 666.822   5
  -1 -15 -12 8178.12 581.247   7
  -1 -15 -12 7736.70 671.065  16
  -1 -15 -13 147.320 251.734  28
  -1 -15 -13 179.693 139.587  16
  -1 -15 -13 162.573 146.083   7
  -1  15 -13 143.487 132.520   5
  -1  15 -14 13320.4 773.440   5
  -1 -15 -14 13440.1 690.868   7
  -1  15 -14 13037.3 779.450  26
  -1 -15 -14 11367.5 904.684  28
  -1 -15 -15 598.334 173.083   7
  -1  15 -15 430.535 166.545  26
  -1  15 -15 325.277 118.500   5
  -1 -15 -15 336.516 263.557  28
  -1  15 -16 6092.65 473.117  26
  -1 -15 -16 6139.74 411.856   7
  -1 -15 -17 1900.79 221.735   7
  -1  15 -17 1837.99 289.736  10
  -1  15 -17 1489.74 232.319  26
  -1  15 -18 773.440 151.591  26
   1  16 -18 344.268 136.914  10
   1 -16 -18 207.002 117.757   9
   1  16 -18 440.265 126.510   5
   1  16 -18 307.694 95.4860   6
   1  16 -17 1224.69 197.722   6
   1 -16 -17 980.241 255.304   9
   1  16 -17 1227.46 209.690   5
   1  16 -16 1582.25 265.958   5
   1  16 -16 1620.16 274.287   6
   1 -16 -16 1408.28 344.892   9
   1  16 -15 6581.46 513.191  26
   1  16 -15 6607.41 563.702   6
   1  16 -15 6733.87 551.481   5
   1 -16 -15 6484.23 723.768   9
   1  16 -14 1221.98 253.505   5
   1 -16 -14 1041.03 322.668   9
   1  16 -14 1348.56 288.918   6
   1  16 -14 1117.20 230.690  26
   1  16 -13 36214.7 1397.10   6
   1  16 -13 35866.9 1332.32   5
   1  16 -13 35435.3 1266.68  26
   1 -16 -13 34662.5 1743.90   9
   1  16 -12 2087.06 369.832   6
   1  16 -12 1829.29 310.271  26
   1 -16 -12 1971.06 437.310   9
   1  16 -12 2127.95 355.849   5
   1  16 -11 44296.6 1489.29  26
   1 -16 -11 45581.4 1987.13   9
   1  16 -11 45438.0 1564.91   5
   1  16 -10 2483.25 392.821  26
   1 -16 -10 2144.21 423.424   9
   1  16 -10 2033.12 341.308   5
   1  16  -9 20317.7 1074.26   5
   1  16  -9 21247.4 1031.08  26
   1 -16  -9 20302.1 1286.57   9
   1  16  -8 22096.7 1115.95   5
   1  16  -8 21898.9 1057.82  26
   1 -16  -8 22754.3 1311.43   9
   1 -16  -8 21150.3 849.438   8
   1  16  -7 14403.9 911.750   5
   1 -16  -7 12186.1 939.092   9
   1 -16  -7 12438.3 652.673   8
   1 -16  -6 24117.7 1258.90   9
   1  16  -6 24197.8 1192.33   5
   1 -16  -6 20023.7 2185.82  22
   1 -16  -6 23684.1 930.796   8
   1 -16  -6 20874.1 2349.47  17
  -1 -16   5 7165.07 1068.73   1
   1 -16  -5 6743.59 655.830   9
   1 -16  -5 6247.24 1187.80  22
   1 -16  -5 6170.41 1229.42  17
  -1 -16   4 20064.9 1791.58   1
   1 -16  -4 17473.0 2021.79  17
  -1 -16   3 113.006 274.564   1
   1 -16  -3-96.4300 314.527  17
   1 -16  -2-306.176 427.312  14
  -1 -16   2 443.902 268.469   1
  -1 -16   2 494.566 302.466  23
   1 -16  -1 2446.30 688.808  14
  -1 -16   1 3270.29 643.218   1
  -1 -16   1 3239.84 732.226  23
   1 -16  -1 1994.87 482.619   1
  -1 -16   0 78661.3 3658.86  23
   1 -16   0 75765.9 3921.35  14
   1 -16   1 7636.12 1295.42  14
  -1 -16  -1 9451.69 1243.18  23
   1 -16   1 8134.51 1146.87   1
   1 -16   2 12630.8 1714.86  14
  -1 -16  -2 14897.3 1594.19  23
   1 -16   2 12236.3 1522.61   1
  -1 -16  -3 42295.2 2693.32  23
   1 -16   3 35884.6 2750.83   1
  -1  16  -4 8.69581 121.700   5
  -1 -16  -4 280.437 224.773  12
   1 -16   4 229.583 230.113  11
  -1 -16  -4 65.0557 261.505  23
  -1  16  -4 207.180 189.258   4
  -1 -16  -5 1388.68 479.823  28
  -1  16  -5 2605.16 407.205   5
  -1 -16  -5 2922.46 441.073  12
   1 -16   5 3090.69 514.494  11
  -1 -16  -5 2702.53 315.391   7
  -1  16  -5 2663.55 407.403   4
  -1 -16  -6 158.851 128.646  27
  -1 -16  -6-38.1931 105.027   7
  -1 -16  -6-12.1947 324.204  28
  -1  16  -6 84.2846 174.896   4
  -1 -16  -6 350.382 188.693  12
   1 -16   6 548.574 252.811  11
  -1  16  -6 148.962 153.292   5
  -1  16  -7 41648.3 1573.93   4
  -1 -16  -7 43626.4 1620.13  12
   1 -16   7 42132.6 1757.11  11
  -1  16  -7 39594.5 1538.51   5
  -1 -16  -7 41785.2 1301.89   7
  -1  16  -8 11597.6 838.192   4
  -1 -16  -8 12747.0 854.470  12
   1 -16   8 11379.4 918.579  11
  -1  16  -8 11624.4 834.670   5
  -1 -16  -8 12168.5 725.432   7
  -1 -16  -9 197.108 133.803   7
  -1  16  -9 242.713 183.340   4
  -1 -16  -9-14.7576 195.113  28
   1 -16   9 303.624 198.669  11
  -1  16  -9 424.624 194.654   5
  -1  16 -10 147.024 130.494   5
  -1 -16 -10 46.4731 114.661   7
  -1 -16 -10 94.3384 267.552  28
  -1 -16 -11 37301.2 1826.54  28
  -1  16 -11 35420.0 1411.68   5
  -1 -16 -11 37782.6 1271.81   7
  -1  16 -12 6598.09 597.948   5
  -1 -16 -12 6546.58 533.637   7
  -1 -16 -12 6373.56 608.382  16
  -1  16 -13 3707.53 435.398   5
  -1  16 -13 3791.64 430.872  26
  -1 -16 -13 3885.27 391.158   7
  -1 -16 -13 3188.73 405.561  16
  -1 -16 -14 1957.38 442.300  28
  -1  16 -14 2967.63 367.872   5
  -1  16 -14 2595.89 359.284  26
  -1 -16 -14 2665.62 336.941  16
  -1 -16 -14 2795.39 329.641   7
  -1 -16 -15 854.757 185.683   7
  -1 -16 -15 822.080 346.501  28
  -1  16 -15 1044.60 236.226  26
  -1  16 -15 747.632 165.931   5
  -1  16 -16 9817.12 576.951  26
  -1 -16 -16 9990.34 512.888   7
  -1  16 -17 938.371 186.435  26
  -1  16 -17 1168.41 224.482  10
   1 -17 -18 314.850 175.534   9
   1 -17 -17 907.156 194.735  28
   1  17 -17 1551.11 211.671   6
   1  17 -17 1621.09 223.105   5
   1 -17 -17 1582.04 309.264   9
   1  17 -16 132.306 113.705   6
   1 -17 -16 132.365 138.793   9
   1  17 -16 43.5494 79.3883   5
   1 -17 -15 7997.43 780.385   9
   1  17 -15 8396.62 606.500   6
   1  17 -15 8753.16 604.606   5
   1 -17 -14 196.133 262.958   9
   1  17 -14 204.637 135.943  26
   1  17 -14 281.573 155.461   6
   1  17 -14 367.238 160.363   5
   1  17 -13-95.1429 145.641  26
   1  17 -13 299.454 181.119   5
   1  17 -13 152.459 146.843   6
   1 -17 -13-99.6826 151.832   9
   1  17 -12 9272.54 705.233   6
   1  17 -12 9902.33 707.393   5
   1  17 -12 9121.16 648.910  26
   1 -17 -12 9294.00 899.521   9
   1  17 -11 4826.24 513.468   5
   1  17 -11 5426.78 504.770  26
   1 -17 -11 5081.63 658.721   9
   1  17 -10 166.919 142.772   5
   1  17 -10 287.589 177.224  26
   1 -17 -10 296.766 243.596   9
   1 -17  -9 21679.5 1322.43   9
   1  17  -9 21666.3 1022.53  26
   1  17  -9 20552.0 1071.58   5
   1 -17  -9 20571.5 845.595   8
   1  17  -8 37338.5 1455.28   5
   1 -17  -8 36563.2 1696.77   9
   1 -17  -8 36056.0 1129.42   8
   1  17  -7 11142.3 792.454   5
   1 -17  -7 11165.5 918.885   9
   1 -17  -7 10904.4 642.724   8
   1  17  -6 35408.1 1432.19   5
   1 -17  -6 35161.5 1142.87   8
   1 -17  -6 33470.4 1555.45   9
   1 -17  -5 38450.8 1198.75   8
   1  17  -5 37136.0 1457.21   5
   1 -17  -5 36822.0 1545.03   9
   1 -17  -4 645.963 177.133   9
  -1 -17   4 1333.71 233.599  12
   1 -17  -4 751.510 491.225  17
  -1 -17   3 3532.42 389.429  12
   1 -17  -3 3379.64 450.324   9
  -1 -17   3 3849.12 778.226   1
  -1 -17   3 4065.06 926.254  23
   1 -17  -3 2300.60 706.887  17
   1 -17  -2 22511.2 1110.12   9
  -1 -17   2 23243.3 1848.25   1
   1 -17  -2 18813.8 2081.09  17
   1 -17  -1 53218.2 3365.99  14
  -1 -17   1 60699.1 3275.12  23
   1 -17   0 5074.07 879.941   1
   1 -17   0 7088.35 1232.86  14
  -1 -17   0 6566.37 1086.62  23
  -1 -17   0 7575.02 623.018  12
   1 -17   1 19762.1 2181.71  14
   1 -17   1 25927.1 1410.15  11
  -1 -17  -1 25185.4 1118.82  12
  -1 -17  -1 24254.6 2118.47  23
   1 -17   1 18434.4 1775.48   1
  -1  17  -2 2485.88 385.138   5
  -1  17  -2 2497.30 403.547   4
   1 -17   2 2552.56 517.635  11
   1 -17   2 2212.98 660.561   1
  -1 -17  -2 2535.93 388.149  12
  -1 -17  -2 1851.28 648.290  23
  -1  17  -3 4568.68 526.112   4
  -1  17  -3 3804.64 491.453   5
  -1 -17  -3 3634.89 472.190  12
   1 -17   3 4022.29 600.906  11
  -1 -17  -3 3239.13 340.905   7
  -1 -17  -4 6993.52 597.974  27
  -1  17  -4 8207.31 708.558   4
  -1 -17  -4 7169.34 690.432  12
   1 -17   4 8376.68 807.679  11
  -1  17  -4 7541.63 687.109   5
  -1 -17  -4 8256.77 800.318  28
  -1 -17  -4 6522.87 512.656   7
  -1  17  -5 24569.2 1244.92   4
  -1 -17  -5 24391.7 1276.47  12
   1 -17   5 25579.8 1405.88  11
  -1 -17  -5 27526.2 1462.90  28
  -1 -17  -5 22583.5 1106.51  27
  -1  17  -5 23621.5 1217.93   5
  -1 -17  -5 21010.8 950.678   7
  -1 -17  -6 89.7558 117.753  27
  -1 -17  -6 225.806 133.558   7
  -1  17  -6 481.119 238.150   4
  -1 -17  -6 423.246 234.331  12
   1 -17   6 425.149 277.446  11
  -1 -17  -6 88.8006 302.168  28
  -1  17  -6 349.058 148.731   5
  -1  17  -7 22357.4 1166.28   4
  -1 -17  -7 22453.6 1207.18  12
   1 -17   7 21858.5 1301.00  11
  -1  17  -7 21664.8 1151.89   5
  -1 -17  -7 21676.5 982.837   7
  -1  17  -8 12891.3 879.292   4
   1 -17   8 12714.7 984.706  11
  -1 -17  -8 14025.9 909.232  12
  -1 -17  -8 13903.3 1143.89  28
  -1  17  -8 12692.9 877.942   5
  -1 -17  -8 13440.4 772.214   7
  -1 -17  -9 380.643 163.066   7
   1 -17   9 378.388 217.077  11
  -1 -17  -9 27.8887 194.707  28
  -1  17  -9 459.173 184.852   5
   1 -17  10 5630.28 631.824  11
  -1 -17 -10 6624.39 747.910  28
  -1  17 -10 6010.06 601.351   5
  -1 -17 -10 5874.28 539.663   7
  -1 -17 -11 15291.1 1082.12  28
  -1 -17 -11 15795.4 840.764   7
  -1 -17 -12 5811.86 573.095  16
  -1  17 -12 5261.61 535.385   5
  -1 -17 -12 5994.18 493.738   7
  -1 -17 -13 1487.83 276.526  16
  -1 -17 -13 1306.32 241.255   7
  -1 -17 -13 1032.89 352.533  28
  -1  17 -13 1363.00 273.039  26
  -1  17 -13 1346.86 281.344   5
  -1 -17 -14 550.085 165.045  16
  -1 -17 -14 783.512 188.438   7
  -1 -17 -14 801.490 312.070  28
  -1  17 -14 731.223 202.975  26
  -1  17 -14 581.306 189.642   5
  -1  17 -15 7735.99 530.665  26
  -1  17 -15 7074.46 483.499   5
  -1 -17 -15 7412.81 717.841  28
  -1 -17 -15 8497.49 505.911   7
  -1  17 -16 3362.65 324.568  26
  -1  17 -17 692.185 146.344  26
   1  18 -17 7679.83 439.656   5
   1 -18 -17 7631.62 622.111   9
   1  18 -17 7839.61 448.268   6
   1 -18 -17 6463.31 482.389  28
   1  18 -16 88.1366 74.0026   6
   1 -18 -16 91.7178 167.716   9
   1  18 -16 173.752 112.711   5
   1  18 -15 2156.87 302.362   5
   1  18 -15 2482.89 307.611   6
   1 -18 -15 2067.49 397.417   9
   1  18 -14 145.235 123.972   5
   1 -18 -14 59.4780 156.239   9
   1  18 -14 19.2270 103.136   6
   1  18 -13 15843.2 884.068   6
   1  18 -13 16122.3 855.867   5
   1  18 -13 15899.7 798.510  26
   1 -18 -13 15065.9 1123.37   9
   1  18 -12 7436.54 623.070   6
   1  18 -12 7770.89 615.259   5
   1  18 -12 7281.68 562.390  26
   1 -18 -12 7842.75 812.176   9
   1 -18 -11 4531.82 638.082   9
   1  18 -11 4386.54 510.308   6
   1  18 -11 4579.25 485.323   5
   1  18 -11 4701.00 455.259  26
   1 -18 -10-36.6720 225.374   9
   1  18 -10 388.282 202.034  26
   1  18 -10 212.380 164.989   5
   1  18  -9 5379.98 538.363   5
   1 -18  -9 4495.85 616.458   9
   1 -18  -9 4858.57 432.373   8
   1 -18  -8 150.824 139.306   8
   1 -18  -8 34.6165 135.254   9
   1  18  -8 193.868 168.433   5
   1 -18  -7 56616.0 1468.86   8
   1  18  -7 57696.9 1787.02   5
   1 -18  -7 55640.2 2078.72   9
   1 -18  -6 510.463 207.272   9
   1 -18  -6 635.644 173.717   8
   1  18  -6 716.400 237.105   5
   1 -18  -5 13140.3 719.805   8
   1  18  -5 13135.2 867.647   5
   1 -18  -5 12206.2 911.548   9
   1 -18  -4-408.492 255.976   9
  -1 -18   4 400.377 148.275  12
  -1 -18   3 64707.9 1659.79  12
   1 -18  -3 60234.8 1926.69   9
  -1 -18   2 2038.89 308.415  12
   1 -18  -2 1893.63 401.072  11
   1 -18  -2 1997.94 382.702   9
   1 -18  -2 1186.79 538.728  17
   1 -18  -1 9842.86 894.434  11
  -1 -18   1 10025.3 705.053  12
  -1 -18   1 9144.20 618.791   8
  -1 -18   0 8578.04 699.080  12
   1 -18   0 10599.6 897.639  11
  -1  18  -1 54368.4 1820.64   4
  -1 -18  -1 55666.1 1708.38  12
   1 -18   1 59115.2 2153.48  11
  -1 -18  -1 50637.5 1547.79  27
  -1  18  -1 53828.2 1805.01   5
  -1  18  -2 17187.9 1020.11   4
  -1  18  -2 16126.8 1007.64   5
  -1 -18  -2 15494.5 985.880  12
   1 -18   2 17191.8 1182.53  11
  -1 -18  -2 15668.6 869.673  27
  -1  18  -3 8989.02 743.660   4
  -1 -18  -3 9528.65 742.744  12
   1 -18   3 9132.34 872.846  11
  -1 -18  -3 7917.87 539.808   7
  -1 -18  -3 10789.3 869.606  28
  -1 -18  -3 8650.42 660.086  27
  -1  18  -3 8699.25 753.133   5
  -1 -18  -4 3486.76 550.639  28
  -1 -18  -4 3205.55 464.157  12
   1 -18   4 3156.10 499.285  11
  -1 -18  -4 2770.14 389.221  27
  -1  18  -4 3222.46 462.863   4
  -1 -18  -4 2918.12 340.935   7
  -1  18  -4 3292.24 486.547   5
  -1  18  -5 4293.58 529.190   4
  -1 -18  -5 4124.04 482.008  27
  -1 -18  -5 3531.95 535.611  12
   1 -18   5 4707.19 626.193  11
  -1 -18  -5 4133.78 684.878  28
  -1  18  -5 4396.27 540.834   5
  -1 -18  -5 3870.71 401.919   7
  -1 -18  -6 609.667 177.346   7
  -1  18  -6 270.671 177.210   5
  -1  18  -6 386.922 202.427   4
  -1 -18  -6 552.500 186.547  12
   1 -18   6 388.505 233.821  11
  -1 -18  -6 55.7875 212.177  28
  -1 -18  -7 1344.11 256.989   7
  -1  18  -7 1480.51 326.101   4
  -1 -18  -7 1232.79 277.395  12
   1 -18   7 1511.75 394.320  11
  -1 -18  -7 1251.28 357.691  28
  -1  18  -7 1394.25 312.206   5
  -1 -18  -8 1113.76 253.627   7
  -1  18  -8 1664.08 333.461   4
  -1 -18  -8 1159.16 332.813  12
   1 -18   8 1384.60 343.560  11
  -1 -18  -8 864.062 310.319  28
  -1  18  -8 1308.34 308.950   5
   1 -18   9 9821.44 822.363  11
  -1 -18  -9 11247.3 1019.98  28
  -1  18  -9 9103.10 738.818   5
  -1 -18  -9 9115.44 669.501   7
  -1 -18 -10 2187.70 334.568   7
  -1  18 -10 2034.90 366.618   5
   1 -18  10 2013.63 372.941  11
  -1  18 -11 1152.31 261.083   5
  -1 -18 -11 1159.99 246.336   7
  -1 -18 -11 1277.48 288.104  16
  -1  18 -12 3666.61 431.221  26
  -1 -18 -12 3640.10 403.465   7
  -1  18 -12 3281.96 414.300   5
  -1 -18 -12 4373.12 587.530  28
  -1 -18 -12 3331.98 428.732  16
  -1 -18 -13 30316.3 1055.79   7
  -1  18 -13 26902.8 1068.17   5
  -1 -18 -13 28434.9 1141.45  16
  -1 -18 -13 26011.1 1372.71  28
  -1  18 -13 29272.5 1116.86  26
  -1 -18 -14 158.218 118.068   7
  -1 -18 -14 40.5501 77.1646  16
  -1  18 -14 108.107 104.956  26
  -1  18 -14 110.172 106.311   5
  -1  18 -15 2084.83 268.803  26
  -1  18 -15 1569.28 227.962   5
  -1  18 -16 998.212 173.243  26
  -1  18 -17 15156.6 547.477  26
   1 -19 -17 760.336 201.450   9
   1  19 -16 2152.70 249.311   6
   1  19 -16 2058.04 239.121   5
   1 -19 -16 1648.27 301.106   9
   1  19 -15 3697.81 356.353   5
   1 -19 -15 3593.46 478.606   9
   1  19 -15 3511.70 349.888   6
   1  19 -14 11109.9 673.210   6
   1  19 -14 10894.5 654.242   5
   1 -19 -14 10928.8 866.725   9
   1  19 -13 4527.43 457.598   6
   1  19 -13 4242.44 437.023   5
   1 -19 -13 4078.09 576.750   9
   1 -19 -12 7204.64 690.662  12
   1  19 -12 7453.77 614.261   6
   1  19 -12 7537.75 602.269   5
   1 -19 -12 8551.69 833.236   9
   1  19 -12 8064.62 572.874  26
   1 -19 -11 1689.71 400.535   9
   1  19 -11 1641.65 275.096  26
   1  19 -11 1765.80 315.843   6
   1  19 -11 1733.71 301.984   5
   1  19 -10 8045.59 665.587   6
   1  19 -10 8172.51 636.187   5
   1  19 -10 8470.27 603.360  26
   1 -19 -10 9373.44 880.116   9
   1  19  -9 13634.1 840.141   5
   1 -19  -9 14655.0 1090.64   9
   1 -19  -9 14128.1 716.831   8
   1  19  -8 8034.13 651.081   5
   1 -19  -8 7904.46 793.777   9
   1 -19  -8 7719.93 544.939   8
   1 -19  -7 166.164 152.643   9
   1  19  -7 701.446 198.341   5
   1 -19  -7 569.954 179.949   8
   1 -19  -6 17526.3 831.650   8
   1 -19  -6 17338.2 1136.52   9
   1  19  -6 17696.2 981.614   5
   1  19  -5 5931.14 564.232   5
   1 -19  -5 4103.98 543.452   9
   1 -19  -5 5047.19 467.224   8
  -1 -19   4 1586.62 267.715  12
   1 -19  -4 1460.82 353.838   9
   1 -19  -4 1659.11 284.851   8
  -1 -19   3 502.949 189.804  12
   1 -19  -3 1353.07 353.835   9
  -1 -19   2 61769.5 1655.50  12
   1 -19  -2 59337.7 2170.45  11
  -1 -19   1 18258.2 920.698  12
   1 -19  -1 17126.7 1202.02  11
  -1 -19   0 24694.1 1078.41  27
  -1 -19   0 26480.6 1131.79  12
   1 -19   0 28382.3 1494.17  11
  -1  19  -1 2423.17 405.746   5
  -1  19  -1 2674.95 410.433   4
  -1 -19  -1 2775.98 403.148  12
   1 -19   1 2688.48 481.513  11
  -1 -19  -1 2398.61 350.511  27
  -1  19  -2 7640.38 685.457   4
  -1 -19  -2 6861.79 592.947  27
  -1 -19  -2 8122.57 664.554  12
  -1  19  -2 7388.94 707.758   5
   1 -19   2 8120.04 807.482  11
  -1 -19  -3 272.936 226.897  12
   1 -19   3 422.939 210.598  11
  -1 -19  -3 518.511 176.079  27
  -1 -19  -3-4.55973 178.285  28
  -1  19  -3 466.496 214.163   4
  -1  19  -3 363.044 202.499   5
  -1  19  -4 38916.4 1567.82   4
  -1 -19  -4 36420.8 1541.51  12
  -1 -19  -4 36808.2 1206.50   7
  -1 -19  -4 37542.1 1441.37  27
  -1  19  -4 39262.3 1585.11   5
  -1 -19  -5 20594.3 928.662   7
  -1  19  -5 22066.1 1178.79   4
  -1 -19  -5 20234.9 1072.36  27
  -1 -19  -5 21782.0 1143.92  12
   1 -19   5 22877.2 1330.20  11
  -1  19  -5 21393.1 1173.29   5
  -1  19  -6 5701.78 605.544   4
  -1 -19  -6 5209.34 501.841   7
  -1 -19  -6 4651.01 574.972  12
   1 -19   6 6280.62 677.635  11
  -1 -19  -6 7020.13 812.692  28
  -1  19  -6 5831.74 631.452   5
  -1  19  -7 5839.94 626.394   4
  -1 -19  -7 5611.69 665.464  12
   1 -19   7 6729.47 722.920  11
  -1 -19  -7 5601.72 774.499  28
  -1  19  -7 6373.60 648.608   5
  -1 -19  -7 5792.64 539.671   7
  -1 -19  -8 214.376 147.539   7
  -1 -19  -8 373.965 224.479  12
   1 -19   8 200.097 177.964  11
  -1 -19  -8 162.673 206.100  28
  -1  19  -8 530.030 195.349   5
  -1 -19  -9 19061.9 933.492   7
  -1 -19  -9 20651.9 1032.81  12
  -1  19  -9 19300.7 1051.17   5
   1 -19   9 19152.0 1132.49  11
   1 -19  10 6130.01 611.976  11
  -1  19 -10 5591.99 574.648   5
  -1 -19 -10 6752.91 770.960  28
  -1 -19 -10 5623.69 521.101   7
  -1 -19 -11 1771.93 306.456   7
  -1  19 -11 1893.98 325.962  26
  -1 -19 -11 2185.98 488.718  28
  -1  19 -11 2255.30 364.374   5
  -1 -19 -11 1870.26 337.396  16
  -1 -19 -12 3680.66 401.315   7
  -1  19 -12 3298.04 391.425   5
  -1  19 -12 3452.64 395.453  26
  -1 -19 -12 3309.16 409.954  16
  -1 -19 -13 1596.81 251.872   7
  -1  19 -13 1559.18 270.821  26
  -1 -19 -13 1860.75 422.394  28
  -1  19 -13 1507.51 265.712   5
  -1 -19 -13 1351.64 242.462  16
  -1 -19 -14 35039.3 1474.74  28
  -1  19 -14 31267.3 999.298   5
  -1  19 -14 36932.1 1115.57  26
  -1 -19 -14 33228.5 1064.31  16
  -1  19 -15 2771.00 281.564   5
  -1  19 -15 3992.44 355.336  26
  -1  19 -16 11440.5 506.006  26
   1  20 -16 79.6541 83.7635   6
   1 -20 -16-57.3586 146.215  28
   1 -20 -16-83.9840 157.760   9
   1  20 -16 162.752 102.740   5
   1  20 -15 12393.5 609.689   6
   1  20 -15 12216.3 606.921   5
   1 -20 -15 12170.3 824.490   9
   1  20 -14 4108.99 388.487   6
   1  20 -14 4149.28 383.545   5
   1 -20 -14 4142.70 519.311   9
   1 -20 -13 27127.3 1372.34   9
   1  20 -13 26098.9 1032.56   6
   1  20 -13 26457.8 1013.31   5
   1 -20 -12 5091.84 541.346  12
   1  20 -12 5468.91 502.285   6
   1  20 -12 5851.27 504.381   5
   1 -20 -12 5655.57 660.279   9
   1 -20 -11 4293.02 562.998  12
   1  20 -11 4523.20 489.156   6
   1  20 -11 4894.36 478.248   5
   1 -20 -11 4398.89 585.625   9
   1  20 -10 4893.09 509.336   6
   1  20 -10 4626.38 474.798   5
   1 -20 -10 4914.64 618.060   9
   1  20  -9 55315.7 1680.25   6
   1  20  -9 54617.1 1626.83   5
   1  20  -8 4143.31 480.309   5
   1 -20  -8 4313.63 589.862   9
   1 -20  -8 4802.20 436.085   8
   1  20  -7 99.1703 122.146   5
   1 -20  -7 80.0578 122.283   8
   1 -20  -7 106.400 144.843   9
   1  20  -6 49350.4 1594.44   5
   1 -20  -6 48526.8 1902.75   9
   1 -20  -6 49486.6 1396.18   8
   1 -20  -5 14508.3 1054.56   9
   1 -20  -5 15025.8 798.057   8
  -1 -20   4 9804.00 634.238  12
   1 -20  -4 9150.10 815.783   9
   1 -20  -4 9329.78 638.225   8
  -1 -20   3 80.4779 129.350  12
   1 -20  -3 222.435 152.328   8
  -1 -20   2 9480.38 678.991  12
   1 -20  -2 9581.97 871.234  11
  -1 -20   1 4626.97 473.535  27
  -1 -20   1 4679.48 477.867  12
   1 -20  -1 4941.05 637.027  11
  -1 -20   0 8625.67 678.656  12
   1 -20   0 9414.02 880.857  11
  -1 -20   0 8720.60 638.784  27
  -1 -20  -1 18241.1 991.551  12
   1 -20   1 19056.8 1254.11  11
  -1 -20  -1 18044.7 941.835  27
  -1  20  -2 15852.3 994.390   4
  -1 -20  -2 13486.4 888.385  12
   1 -20   2 16413.7 1109.13  11
  -1 -20  -2 13368.6 828.141  27
  -1  20  -2 16424.9 1022.21   5
  -1  20  -3 64697.7 1997.98   4
  -1 -20  -3 65110.7 1881.22  12
   1 -20   3 67925.5 2265.79  11
  -1 -20  -3 59109.6 1780.54  27
  -1  20  -3 63912.8 2013.98   5
  -1  20  -4 32005.2 1427.05   4
  -1 -20  -4 32022.0 1368.18  12
   1 -20   4 34113.6 1594.00  11
  -1 -20  -4 29247.8 1276.98  27
  -1  20  -4 32538.2 1433.86   5
  -1  20  -5-46.1893 119.396   4
  -1 -20  -5 101.591 198.400  12
   1 -20   5 146.839 196.880  11
  -1 -20  -5-3.63884 230.501  28
  -1 -20  -5 326.514 195.280  27
  -1  20  -5 171.037 236.254   5
  -1 -20  -6 16145.8 1026.85  12
   1 -20   6 18818.4 1159.96  11
  -1  20  -6 16756.8 1038.21   4
  -1  20  -6 17732.2 1054.96   5
  -1 -20  -7 63781.6 1932.11  12
   1 -20   7 65429.9 2146.53  11
  -1  20  -7 62523.3 1969.58   5
  -1 -20  -7 64769.7 1653.91   7
  -1 -20  -8 4859.45 581.623  12
   1 -20   8 5965.21 628.719  11
  -1 -20  -8 5164.86 513.667   7
  -1  20  -8 5578.03 589.622   5
  -1 -20  -9 600.317 182.482   7
  -1 -20  -9 506.525 215.912  12
   1 -20   9 629.755 241.738  11
  -1 -20  -9 274.878 264.356  28
  -1  20  -9 639.504 250.585   5
  -1 -20 -10 4795.96 450.969   7
  -1 -20 -10 6181.19 697.102  28
  -1  20 -10 4731.95 536.632   5
  -1  20 -10 4675.72 479.249  26
  -1  20 -11 30368.3 1195.32   5
  -1  20 -11 32102.7 1173.48  26
  -1 -20 -11 31943.5 1133.49   7
  -1 -20 -11 30987.4 1284.22  16
  -1 -20 -12 520.741 188.859  16
  -1 -20 -12 311.323 321.078  28
  -1  20 -12 469.254 173.782  26
  -1  20 -12 322.995 132.515   5
  -1 -20 -13 868.901 194.146  16
  -1  20 -13 818.485 192.800  26
  -1  20 -13 841.254 193.065   5
  -1  20 -14 1117.30 212.487  26
  -1  20 -14 760.850 155.860   5
  -1 -20 -14 621.519 143.231  16
  -1 -20 -14 1159.08 380.319  28
  -1  20 -15 3230.72 278.738   6
  -1  20 -15 6108.64 389.533  26
   1  21 -15 413.373 123.080   6
   1 -21 -15 364.702 197.289   9
   1  21 -15 405.280 130.814   5
   1  21 -14 159.919 115.609   6
   1 -21 -14 84.3630 153.027   9
   1  21 -14 13.4487 83.9739   5
   1  21 -13 2380.37 302.124   6
   1  21 -13 2090.85 282.371   5
   1 -21 -13 2166.61 401.681   9
   1 -21 -12 22943.5 1038.71  12
   1  21 -12 24561.3 998.216   6
   1  21 -12 25060.9 981.232   5
   1 -21 -12 26008.0 1345.22   9
   1 -21 -11 1570.12 355.034  12
   1  21 -11 1478.76 282.520   6
   1  21 -11 1449.33 256.752   5
   1 -21 -11 1255.21 310.693   9
   1 -21 -10 24.8600 199.767  12
   1  21 -10 174.812 143.453   5
   1  21 -10 163.595 142.368   6
   1 -21 -10-224.799 238.441   9
   1 -21  -9 1433.56 371.482  12
   1  21  -9 1543.88 286.865   6
   1 -21  -9 1844.55 398.793   9
   1  21  -9 1644.40 293.479   5
   1  21  -8 9632.87 719.100   6
   1  21  -8 9963.65 704.093   5
   1 -21  -8 10477.6 918.876   9
   1 -21  -8 10552.5 639.179   8
   1 -21  -7 2343.70 307.057   8
   1  21  -7 2615.33 371.740   5
   1 -21  -7 2722.08 494.884   9
   1 -21  -6 58.7528 118.305   8
   1  21  -6 370.030 182.479   5
   1 -21  -5 12080.2 981.785   9
   1 -21  -5 12651.4 722.384   8
   1 -21  -4 5013.60 476.120   8
  -1 -21   4 5155.07 453.721  12
   1 -21  -4 5324.08 645.094   9
  -1 -21   3 3216.25 377.055  12
   1 -21  -3 3164.08 374.643   8
   1 -21  -2 680.496 194.653   8
  -1 -21   2 427.936 150.047  12
   1 -21  -2 407.333 237.672  11
  -1 -21   1 35388.2 1282.25  12
   1 -21  -1 39278.9 1664.75  11
  -1 -21   1 34983.9 1313.11  27
  -1 -21   0 13032.4 813.309  12
   1 -21   0 11292.0 912.641  12
   1 -21   0 13455.7 1056.09  11
  -1 -21   0 13478.0 807.820  27
   1 -21   1 287.760 183.811  12
   1 -21   1-103.132 163.182  11
  -1 -21  -1 196.453 163.569  12
  -1 -21  -1-41.7556 101.145  27
  -1  21  -2 43.1694 150.267   4
  -1 -21  -2 198.904 187.909  12
   1 -21   2-28.3208 140.869  11
  -1 -21  -2 52.0907 96.8292  27
  -1  21  -2 163.780 185.678   5
  -1  21  -3 16912.0 1020.34   4
  -1 -21  -3 15896.0 928.832  12
   1 -21   3 17440.4 1124.76  11
  -1 -21  -3 14235.0 886.291  27
  -1  21  -3 15752.5 1007.25   5
  -1 -21  -3 18979.8 1144.93  28
  -1  21  -4 14700.3 964.458   4
  -1 -21  -4 14284.0 882.139  12
   1 -21   4 14572.7 1026.06  11
  -1 -21  -4 17154.6 1113.02  28
  -1 -21  -4 13434.7 874.022  27
  -1  21  -4 13996.3 934.310   5
  -1  21  -5 4584.06 547.498   4
  -1 -21  -5 3732.38 562.087  12
   1 -21   5 5106.76 622.686  11
  -1 -21  -5 5974.64 660.240  28
  -1  21  -5 4963.41 551.352   5
  -1 -21  -6 10934.7 837.930  12
   1 -21   6 12299.9 954.781  11
  -1  21  -6 12178.5 857.893   5
  -1 -21  -7-6.85108 175.612  12
   1 -21   7 191.773 183.021  11
  -1 -21  -7 147.269 204.554  28
  -1  21  -7 279.790 189.823   5
  -1 -21  -8 20270.2 1057.30  12
   1 -21   8 19787.7 1149.30  11
  -1  21  -8 20551.5 1076.79   5
  -1  21  -9-133.896 128.586   5
  -1 -21  -9 147.142 181.492  12
  -1 -21  -9 90.2010 241.829  28
  -1  21  -9 360.950 199.438  26
  -1  21 -10 34601.5 1298.85   5
  -1  21 -10 35911.0 1216.99  26
  -1  21 -11 6823.42 565.869   5
  -1  21 -11 7650.19 554.383  26
  -1 -21 -11 7328.37 603.627  16
  -1 -21 -12 6343.92 523.901  16
  -1 -21 -12 7008.18 806.681  28
  -1  21 -12 6579.68 506.845   5
  -1  21 -12 7084.57 499.827  26
  -1  21 -13 463.260 155.684  26
  -1  21 -13 391.457 129.951   5
  -1 -21 -13 233.822 130.825  16
  -1  21 -14 65.3880 75.9022   5
  -1  21 -14 133.750 113.569  26
  -1 -21 -14 75.0091 81.5079  16
   1 -22 -15-238.232 151.681  28
   1  22 -14 3233.11 297.479   6
   1 -22 -14 3365.17 431.945   9
   1  22 -14 3183.94 296.360   5
   1  22 -13 1224.72 217.067   6
   1  22 -13 1209.31 210.367   5
   1  22 -12 1564.79 240.489   5
   1  22 -12 1565.50 252.792   6
   1 -22 -12 1117.24 252.673  12
   1  22 -11 258.523 137.492   5
   1  22 -11 202.843 139.615   6
   1 -22 -11 158.798 158.187  12
   1 -22 -11 345.340 216.511   9
   1  22 -10 1247.45 238.588   5
   1 -22 -10 898.637 271.954  12
   1  22 -10 809.162 210.340   6
   1 -22 -10 1227.94 334.770   9
   1 -22  -9 12475.7 999.770   9
   1 -22  -9 11570.9 865.055  12
   1  22  -9 11523.1 728.839   6
   1  22  -9 11873.1 713.458   5
   1 -22  -8 5070.95 705.886   9
   1 -22  -8 6032.50 621.949  12
   1  22  -8 6207.02 535.609   6
   1  22  -8 6059.12 520.776   5
   1  22  -7 61.3733 92.3339   5
   1 -22  -7-120.902 186.817  12
   1  22  -7 94.2682 113.771   6
   1 -22  -7 314.812 130.680   8
   1 -22  -7 489.857 281.809   9
   1 -22  -6 4848.51 449.491   8
   1  22  -6 4676.94 488.113   6
   1  22  -6 4921.76 478.608   5
   1 -22  -6 4853.58 669.481   9
   1 -22  -5 16990.4 844.953   8
  -1 -22   4 114582. 2078.91  12
   1 -22  -4 117750. 2232.24   8
  -1 -22   3 7623.09 559.779  12
   1 -22  -3 6942.19 573.797   8
   1 -22  -2 36590.3 1477.97  12
  -1 -22   2 36327.8 1241.93  12
   1 -22  -2 39284.2 1289.37   8
  -1 -22   1 5311.06 494.281  12
   1 -22  -1 5845.25 514.824   8
   1 -22  -1 5842.77 581.735  12
   1 -22  -1 5697.98 672.458  11
  -1 -22   0 41917.7 1383.06  12
   1 -22   0 39749.2 1505.05  12
   1 -22   0 40712.4 1757.40  11
   1 -22   0 42973.0 1366.35   8
  -1 -22   0 40754.3 1415.68  27
  -1 -22  -1 154.077 158.270  12
   1 -22   1 289.073 165.982  12
   1 -22   1 243.543 211.447  11
  -1 -22  -1-62.2434 127.414  27
  -1  22  -2 1387.87 312.673   4
  -1 -22  -2 1092.49 280.661  12
   1 -22   2 1212.99 319.806  11
  -1 -22  -2 793.722 259.047  27
  -1  22  -2 1152.48 283.148   5
  -1  22  -3 405.233 187.334   4
  -1 -22  -3 256.036 189.815  12
   1 -22   3 626.089 226.654  11
  -1 -22  -3 206.380 145.358  27
  -1  22  -3 299.811 192.479   5
  -1 -22  -4 24238.1 1133.47  12
   1 -22   4 22980.1 1299.66  11
  -1  22  -4 24384.8 1220.09   5
  -1 -22  -5 2322.92 412.859  12
   1 -22   5 2742.42 497.987  11
  -1 -22  -5 3527.54 540.993  28
  -1  22  -5 2905.24 427.443   5
  -1 -22  -6 406.094 200.905  12
   1 -22   6 638.065 270.232  11
  -1 -22  -6 805.011 265.930  28
  -1  22  -6 1317.21 300.147   5
  -1 -22  -7 9630.28 733.355  12
   1 -22   7 8928.45 817.740  11
  -1 -22  -7 10458.4 996.301  28
  -1  22  -7 10436.1 771.506   5
  -1 -22  -8 17015.1 924.078  12
  -1 -22  -8 18597.2 1266.88  28
  -1  22  -8 15859.0 932.149   5
  -1  22  -9 274.172 147.912   5
  -1 -22  -9 522.289 202.960  12
  -1 -22  -9 331.282 272.571  28
  -1  22 -10 4140.21 445.597   5
  -1  22 -10 4727.07 418.793  26
  -1 -22 -10 3591.37 444.066  16
  -1 -22 -11 64.3885 108.005  16
  -1  22 -11 120.553 103.450  26
  -1  22 -11 227.673 123.809   5
  -1 -22 -12 28939.8 1031.54  16
  -1 -22 -12 33756.9 1468.65  28
  -1  22 -12 32458.8 980.310  26
  -1  22 -12 27802.4 958.834   5
  -1  22 -13 1103.59 177.558  26
  -1  22 -13 794.081 157.206   5
  -1 -22 -13 700.383 155.065  16
   1 -23 -14 3602.70 373.225  28
   1 -23 -13 3177.44 424.732   9
   1  23 -13 2485.05 266.655   6
   1  23 -13 2610.44 266.200   5
   1 -23 -12 12317.3 661.880  12
   1  23 -12 14974.8 699.738   6
   1  23 -12 15057.4 687.868   5
   1 -23 -12 15175.7 954.556   9
   1 -23 -11 3459.60 525.602   9
   1 -23 -11 2813.63 377.507  12
   1  23 -11 2960.57 328.536   6
   1  23 -11 3041.91 322.418   5
   1 -23 -10 70.1272 154.085  12
   1  23 -10 159.435 137.081   6
   1  23 -10 4.18555 91.1753   5
   1 -23  -9 2729.12 407.966  12
   1  23  -9 2899.61 354.801   6
   1  23  -9 3010.63 350.767   5
   1 -23  -9 3907.10 599.412   9
   1 -23  -8 16603.1 1128.63   9
   1 -23  -8 16232.0 973.319  12
   1  23  -8 16566.2 834.770   6
   1  23  -8 16290.4 832.920   5
   1 -23  -7 44163.8 1602.23  12
   1  23  -7 42686.4 1359.50   6
   1  23  -7 43882.8 1348.06   5
   1 -23  -7 44979.4 1276.52   8
   1 -23  -6 241.638 126.163   8
   1 -23  -6 568.355 262.301  12
   1 -23  -5 12097.3 687.043   8
   1 -23  -5 11969.5 867.588  12
  -1 -23   4 545.899 179.072  12
   1 -23  -4 388.265 210.787  12
   1 -23  -4 429.013 180.126   8
   1 -23  -3-23.5436 173.753  12
   1 -23  -3 346.072 193.502   8
  -1 -23   3-90.9013 122.735  12
   1 -23  -2 1868.75 303.311   8
  -1 -23   2 1708.81 294.607  12
   1 -23  -2 1891.99 351.853  12
  -1 -23   1 32463.9 1180.71  12
   1 -23  -1 33864.9 1348.93  12
   1 -23  -1 33965.2 1195.56   8
  -1 -23   0 143.693 153.652  12
   1 -23   0 371.847 185.351  12
   1 -23   0 498.246 208.967   8
  -1 -23  -1 4411.96 455.097  12
   1 -23   1 5006.26 607.337  11
   1 -23   1 4474.44 429.616   8
  -1 -23  -2 5441.20 505.191  12
   1 -23   2 5611.19 476.810   8
   1 -23   2 4897.44 650.030  11
  -1 -23  -2 4965.21 527.932  27
   1 -23   3 7802.53 557.660   8
  -1 -23  -3 7924.88 641.441  12
   1 -23   3 7333.80 753.341  11
  -1 -23  -3 7511.64 622.072  27
  -1  23  -3 8231.57 694.728   5
  -1 -23  -4 588.222 246.255  12
   1 -23   4 383.324 222.932  11
  -1 -23  -4 479.308 266.779  28
  -1  23  -4 260.860 144.962   5
  -1 -23  -5 9935.52 704.889  12
  -1  23  -5 10412.4 774.504   5
   1 -23   5 9712.31 587.503   8
  -1 -23  -6 3341.20 423.154  12
  -1  23  -6 3694.24 465.897   5
  -1  23  -7 336.535 175.971   5
  -1 -23  -7 158.710 148.061  12
  -1 -23  -7-26.6220 175.488  28
  -1 -23  -8 9233.61 680.765  12
  -1  23  -8 9757.33 691.220   5
  -1 -23  -9 19483.6 854.241  12
  -1  23  -9 18221.0 900.982   5
  -1 -23 -10 2539.09 555.004  28
  -1  23 -10 2687.29 346.831   5
  -1 -23 -10 2263.24 324.520  16
  -1 -23 -11 23568.2 958.323  16
  -1  23 -11 24201.9 908.644   5
  -1 -23 -12 4255.76 370.715  16
  -1  23 -12 4576.18 369.125   5
  -1  23 -12 4793.05 350.767  26
   1 -24 -13 1177.75 247.029  28
   1  24 -12 2373.60 257.399   6
   1  24 -12 2555.82 264.839   5
   1 -24 -11 3262.58 355.951  12
   1  24 -11 3680.26 336.763   6
   1  24 -11 3800.58 334.288   5
   1 -24 -10 24258.0 992.591  12
   1  24 -10 21279.4 839.269   6
   1  24 -10 22131.2 837.186   5
   1 -24  -9 8419.37 654.536  12
   1  24  -9 7947.06 543.337   6
   1  24  -9 8775.15 547.282   5
   1 -24  -8 3583.08 440.806  12
   1  24  -8 3194.40 356.975   6
   1  24  -8 3276.17 344.920   5
   1 -24  -7 963.255 278.294  12
   1 -24  -6 2359.94 367.435  12
   1 -24  -6 2956.49 335.285   8
   1 -24  -5 457.523 197.600  12
   1 -24  -5 780.397 222.232   8
   1 -24  -4 6188.80 608.893  12
   1 -24  -4 6732.27 517.648   8
  -1 -24   3 487.997 157.019  12
   1 -24  -3 504.385 218.435  12
   1 -24  -3 114.377 118.158   8
  -1 -24   2 198.003 177.945  12
   1 -24  -2 96.8807 165.513  12
   1 -24  -2 135.019 141.374   8
  -1 -24   1 4930.56 463.706  12
   1 -24  -1 4142.58 498.062  12
   1 -24  -1 5149.26 459.910   8
  -1 -24   0 257.802 169.506  12
   1 -24   0 249.083 192.430  12
   1 -24   0 270.975 166.645   8
   1 -24   1 971.051 221.581   8
  -1 -24  -1 566.867 197.222  12
  -1 -24  -2 39913.4 1341.11  12
   1 -24   2 40336.4 1256.06   8
  -1  24  -3 14142.7 852.847   5
  -1 -24  -3 13289.0 803.735  12
   1 -24   3 13577.8 701.168   8
  -1 -24  -4 7552.24 624.124  12
  -1  24  -4 7936.84 649.843   5
   1 -24   4 8221.59 541.979   8
  -1  24  -5 1077.18 262.754   5
  -1 -24  -5 779.896 240.535  12
   1 -24   5 986.913 180.060   8
  -1 -24  -6 36693.6 1294.86  12
  -1  24  -6 38471.2 1362.16   5
  -1 -24  -7 14478.0 788.864  12
  -1  24  -7 14617.3 816.816   5
  -1  24  -8 13477.6 769.197   5
  -1 -24  -8 13671.8 710.144  12
  -1 -24  -9 334.009 148.671  12
  -1  24  -9 243.228 140.083   5
  -1 -24  -9 171.012 111.950  16
  -1  24 -10 9614.46 578.946   5
  -1 -24 -10 9766.13 621.501  16
  -1 -24 -11 585.005 151.273  16
  -1  24 -11 916.779 184.260   5
   1 -25 -12 19.9421 138.438  28
   1 -25 -11 13534.3 643.649  12
   1  25 -11 14889.5 599.859   6
   1  25 -11 15200.7 598.675   5
   1 -25 -10 6298.37 487.095  12
   1  25 -10 5746.64 404.249   6
   1  25 -10 6121.35 406.586   5
   1 -25  -9 864.934 219.487  12
   1  25  -9 1146.88 186.851   5
   1  25  -9 1159.17 199.678   6
   1 -25  -8 2183.09 353.467  12
   1 -25  -7 10202.5 687.764  12
   1 -25  -6 4970.34 499.517  12
   1 -25  -5 8534.15 671.661  12
   1 -25  -5 8560.69 558.883   8
   1 -25  -4 524.140 177.929   8
   1 -25  -4 356.609 192.770  12
  -1 -25   3 3342.04 344.170  12
   1 -25  -3 3286.31 369.520   8
   1 -25  -3 3015.28 399.484  12
  -1 -25   2 6065.76 466.104  12
   1 -25  -2 5929.51 531.299  12
   1 -25  -2 5668.29 477.676   8
  -1 -25   1 54.6049 109.896  12
   1 -25  -1 260.334 191.668  12
   1 -25  -1-34.9579 119.619   8
  -1 -25   0 2619.65 330.577  12
   1 -25   0 3221.63 389.264  12
   1 -25   0 3254.53 356.916   8
  -1 -25  -1 16760.4 840.531  12
   1 -25   1 18326.1 814.533   8
   1 -25   2 3173.20 333.125   8
  -1 -25  -2 3097.26 365.281  12
   1 -25   3 2365.49 298.167   8
  -1 -25  -3 2650.85 356.597  12
  -1 -25  -4 1735.65 309.050  12
  -1  25  -4 1879.30 296.100   5
   1 -25   4 1718.43 240.568   8
  -1 -25  -5 36120.6 1213.15  12
  -1 -25  -5 40908.0 1498.96  28
  -1  25  -5 37591.3 1281.81   5
   1 -25   5 36340.6 1005.26   8
  -1  25  -6 43.4185 105.655   5
  -1 -25  -6 190.957 181.533  12
  -1 -25  -7 166.291 166.029  12
  -1  25  -7 178.805 122.173   5
  -1 -25  -8 1145.09 216.458  12
  -1  25  -8 1364.51 245.919   5
  -1 -25  -9 4863.57 449.046  16
  -1 -25  -9 4787.40 384.720  12
  -1  25  -9 5290.07 421.848   5
  -1 -25 -10 136.168 112.888  16
  -1  25 -10-24.3820 101.704   5
   1 -26 -10 4420.52 366.787  12
   1 -26 -10-201.734 184.868  28
   1 -26  -9 554.438 178.457  12
   1 -26  -9-204.868 199.593  28
   1 -26  -8 2392.12 319.262  12
   1 -26  -7 11475.2 670.208  12
   1 -26  -6 1114.59 254.617  12
   1 -26  -5 612.785 221.784  12
   1 -26  -4 4368.98 465.647  12
   1 -26  -4 4535.59 392.849   8
  -1 -26   3 9122.15 551.876  12
   1 -26  -3 10216.5 656.204  12
   1 -26  -3 9905.71 592.399   8
   1 -26  -2 2500.78 346.960  12
  -1 -26   2 2027.95 256.787  12
   1 -26  -2 2146.84 294.754   8
  -1 -26   1 9199.74 562.186  12
   1 -26  -1 8671.85 600.465  12
   1 -26  -1 9694.91 570.023   8
  -1 -26   0 1807.25 271.737  12
   1 -26   0 2231.82 300.238  12
   1 -26   0 1956.77 267.874   8
  -1 -26  -1 11754.4 645.577  12
   1 -26   1 11299.0 618.366   8
  -1 -26  -2 9591.43 605.158  12
   1 -26   2 10105.9 556.790   8
   1 -26   3 172.657 107.674   8
  -1 -26  -3 117.744 123.207  12
  -1 -26  -4 496.688 176.094  12
   1 -26   4 589.375 134.182   8
  -1 -26  -5 3426.48 359.000  12
  -1  26  -5 2689.32 323.791   5
  -1  26  -6 5336.72 435.620   5
  -1 -26  -6 4953.09 410.475  12
  -1 -26  -7 7379.15 501.120  12
  -1  26  -7 7411.43 495.809   5
  -1 -26  -8 561.147 143.697  12
  -1 -26  -8 553.274 169.278  16
  -1  26  -8 669.348 165.569   5
  -1  26  -9 2783.50 280.951   5
  -1 -26  -9 2272.40 283.705  16
   1 -27  -8 52.5843 121.520  12
   1 -27  -8-704.644 196.149  28
   1 -27  -7 3259.53 333.342  12
   1 -27  -6 710.177 185.684  12
   1 -27  -5 28069.6 1024.95  12
   1 -27  -4 685.906 202.800  12
   1 -27  -3 6212.51 482.415  12
   1 -27  -3 6801.62 454.506   8
  -1 -27   2 607.083 166.902  12
   1 -27  -2 590.271 173.204  12
   1 -27  -2 649.860 153.842   8
  -1 -27   1 20323.7 779.915  12
   1 -27  -1 21141.6 802.091   8
   1 -27   0 192.650 107.709   8
  -1 -27   0 218.402 118.518  12
  -1 -27  -1 9400.01 549.018  12
   1 -27   1 9497.03 523.823   8
  -1 -27  -2 270.976 139.351  12
   1 -27   2 365.142 123.346   8
   1 -27   3 5703.92 377.986   8
  -1 -27  -3 5865.49 434.542  12
  -1 -27  -4 175.642 118.175  12
   1 -27   4 255.905 101.066   8
  -1 -27  -5 7670.69 497.877  12
  -1 -27  -6 467.258 155.147  12
  -1  27  -6 635.784 151.880   5
  -1 -27  -7 112.343 100.445  12
  -1 -27  -7-108.731 93.1410  16
  -1 -27  -8 417.963 113.751  16
   1 -28  -6 69.0117 113.166  12
   1 -28  -5 479.631 145.756  12
   1 -28  -4 13415.2 621.682  12
   1 -28  -3 66.6264 110.123  12
  -1 -28   2 8323.55 458.234  12
   1 -28  -2 7602.99 474.467  12
  -1 -28   1 1903.00 237.342  12
   1 -28  -1 1637.91 223.062  12
   1 -28  -1 2308.05 252.518   8
  -1 -28   0 13095.4 590.616  12
   1 -28   0 13615.7 590.299   8
  -1 -28  -1 3778.24 331.525  12
   1 -28   1 3962.95 307.702   8
  -1 -28  -2 9617.89 508.520  12
   1 -28   2 9114.56 463.171   8
  -1 -28  -3 459.453 146.424  12
   1 -28   3 273.579 94.9320   8
  -1 -28  -4 489.279 148.231  12
  -1 -28  -5 1101.39 202.119  16
  -1 -28  -5 1176.00 192.068  12
  -1 -28  -6 633.243 158.223  16
   2   0 -21 86.5735 271.228   9
   2   0 -20 6773.76 712.945   9
   2   0 -19 18.3568 162.768   9
   2   0 -12 5584.01 887.112   3
   2   0 -11-349.334 329.827   3
   2   0 -10 32305.6 1973.27   3
   2   0  -9 116.306 277.225  22
  -2   0   9 86.8254 201.709   1
   2   0  -9-129.889 172.177   3
   2   0  -8 176469. 3961.16   3
   2   0  -8 142818. 4319.78  22
   2   0  -7 238.427 194.121   3
   2   0  -7 104.939 146.089  18
   2   0  -6 405013. 6335.82  18
   2   0  -5 37.4456 172.957  19
   2   0  -4 45077.0 2378.27  19
   2   0  -3 55.3969 182.125   2
   2   0  -3-125.837 217.094  19
   2   0  -2 397409. 5526.87   2
   2   0  -1 131.741 268.782   2
  -2   0   1 1.27911 129.880  20
   2   0   0 189039. 3824.96   2
  -2   0   0 217330. 4689.24  20
  -2   0  -1-21.1277 239.161  20
   2   0   1 75.1251 195.837   2
  -2   0  -2 80796.0 3166.02  20
   2   0   2 82916.3 2459.30   2
   2   0   3 216.576 217.558   2
   2   0   4 45032.2 1957.98   2
   2   0   5 855.924 396.955   2
   2   0   6 98813.3 3332.59   2
   2   0   7 6680.50 1087.99   2
   2   0   8 8299.40 1125.82   2
   2   0   9 206.623 203.392   2
  -2   0 -10 104198. 1847.89   7
  -2   0 -11 3259.03 460.881   7
  -2   0 -12 28822.1 1028.13   7
  -2   0 -13 623.650 213.462   7
  -2   0 -14 21393.5 892.764   7
  -2   0 -15 1049.10 270.423   7
  -2   0 -16 182.401 141.399   7
  -2   0 -17 1317.19 259.066   7
   2  -1 -21 12807.4 863.633   9
   2   1 -21 12997.8 896.704   9
   2  -1 -20 96.6441 131.900   9
   2   1 -20 54.7424 148.280   9
   2  -1 -19-134.661 187.619   9
   2   1 -12 78126.4 1730.30   6
   2   1 -12 59482.9 2891.01   3
   2   1 -12 81324.9 1769.43   5
   2  -1 -12 58252.2 2961.54   3
   2   1 -11 21886.8 1682.06   3
   2  -1 -11 21919.8 1743.58   3
   2   1 -10 4153.12 694.859   3
   2  -1 -10 4369.48 723.577   3
  -2  -1  10 4687.37 645.214   1
   2  -1  -9 183731. 4514.61   3
  -2   1   9 181273. 3814.07   1
  -2  -1   9 175869. 3832.40   1
   2  -1  -8 26009.4 1569.70   3
  -2  -1   8 24112.8 1434.53   1
   2   1  -8 23554.7 1683.31  22
   2  -1  -8 23059.4 1822.17  22
   2   1  -7 16311.1 1114.04   3
   2  -1  -7 13509.3 1287.55  18
   2   1  -6 128386. 3506.90  18
   2  -1  -6 129935. 3737.71  18
   2   1  -5 189704. 4992.74  19
   2  -1  -5 188314. 5033.24  19
   2   1  -4 8694.73 1034.90  19
   2  -1  -4 8336.69 1047.13  19
   2  -1  -3 29460.4 1555.75   2
   2   1  -3 26393.8 1420.56   2
   2  -1  -3 29956.7 1961.74  19
   2   1  -3 29223.7 1925.74  19
   2  -1  -2 30226.9 1577.79   2
   2   1  -2 31832.1 1529.48   2
   2  -1  -1 71273.8 2351.27   2
   2   1  -1 70290.3 2268.25   2
  -2   1   1 64225.1 2419.59  20
  -2  -1   1 69182.3 2673.61  20
   2  -1   0 52140.8 2023.93   2
   2   1   0 54051.0 1977.65   2
  -2   1   0 44817.7 2124.37  20
  -2  -1   0 47998.9 2264.62  20
   2  -1   1 45503.8 1855.96   2
   2   1   1 47520.7 1855.46   2
  -2   1  -1 41140.7 2138.44  20
  -2  -1  -1 43955.4 2249.22  20
   2   1   2 66960.7 2208.58   2
  -2  -1  -2 68809.6 2943.69  20
   2  -1   2 65869.6 2244.91   2
  -2  -1  -3 22520.3 1752.61  20
   2  -1   3 22313.0 1323.04   2
   2   1   3 23608.2 1316.95   2
   2  -1   4 671.257 363.247   2
   2   1   4 522.926 408.407   2
   2  -1   5 23941.3 1583.03   2
   2   1   5 24662.7 1501.44   2
   2  -1   6 84585.5 3107.90   2
   2   1   6 86837.5 3046.07   2
   2  -1   7 95245.1 3600.51   2
   2   1   7 99571.1 3505.78   2
   2  -1   8 748.616 513.228   2
   2   1   8 1126.45 476.813   2
   2  -1   9 1024.65 483.673   2
   2   1   9 1018.55 510.964   2
  -2  -1 -10 2612.42 461.570   7
  -2   1 -10 1166.58 236.472   7
  -2  -1 -11 60130.2 1449.16   7
  -2   1 -11 61992.7 1452.91   7
  -2  -1 -12 22075.3 907.756   7
  -2   1 -12 21298.7 878.000   7
  -2   1 -13 9339.67 584.620   7
  -2  -1 -13 9570.61 586.763   7
  -2  -1 -14 1033.84 256.880   7
  -2   1 -14 417.319 162.435   7
  -2  -1 -15 15959.6 762.167   7
  -2   1 -15 17146.0 774.234   7
  -2  -1 -16 99.0721 115.541   7
  -2   1 -16 857.879 233.792   7
  -2   1 -17 16089.2 680.298   7
  -2  -1 -17 15475.0 678.847   7
   2  -2 -21 146.347 173.624   9
   2   2 -21 244.521 189.765   9
   2  -2 -20 277.026 158.840   9
   2   2 -20 169.257 156.049   9
   2  -2 -19 347.315 190.965   9
   2  -2 -18 30258.2 1607.99   9
   2   2 -13 83684.5 1822.28   6
   2   2 -13 85449.6 1847.80   5
   2   2 -12 24111.3 969.029   6
   2   2 -12 24402.6 975.125   5
   2   2 -11 34.6800 124.060   3
   2  -2 -11 261.625 206.892   3
   2   2 -10 67955.7 2802.41   3
   2  -2 -10 61722.4 2779.22   3
  -2  -2  10 62179.8 2402.74   1
   2   2  -9 11559.0 1058.04   3
   2  -2  -9 10525.6 1067.71   3
  -2  -2   9 9832.91 933.674   1
   2  -2  -9 9808.09 1256.47  22
  -2  -2   8 121194. 3187.74   1
   2  -2  -8 111062. 4122.64  22
   2   2  -7 10824.8 889.623   3
   2  -2  -7 8822.20 1095.50  18
   2   2  -6 37901.1 1562.99   3
   2  -2  -6 34311.8 2049.78  18
   2   2  -5 23071.5 1757.29  19
   2  -2  -5 22598.0 1775.71  19
   2  -2  -5 22282.4 1545.09  18
   2   2  -4-94.0560 187.849  19
   2  -2  -4 328.094 196.071  19
   2  -2  -3 6909.39 847.111   2
   2   2  -3 7844.62 767.307   2
   2   2  -3 7249.79 1000.43  19
   2  -2  -3 6604.38 1006.34  19
   2  -2  -2 14113.2 1148.12   2
   2   2  -2 15283.0 1046.35   2
   2  -2  -1 74373.4 2481.75   2
   2   2  -1 76145.5 2322.95   2
   2  -2   0 191503. 3873.70   2
   2   2   0 194604. 3723.26   2
  -2   2   0 165747. 4021.70  20
  -2  -2   0 209408. 3710.29  23
  -2  -2   0 181827. 4546.41  20
   2  -2   1 8581.39 817.327   2
   2   2   1 8734.25 803.930   2
  -2  -2  -1 10474.3 913.967  23
  -2  -2  -1 8212.00 967.412  20
   2   2   2 29314.3 1445.68   2
  -2  -2  -2 28690.9 1925.12  20
   2  -2   2 25237.3 1444.22   2
  -2  -2  -3 86019.5 3469.43  20
   2  -2   3 79670.0 2529.63   2
   2   2   3 82684.5 2466.41   2
  -2  -2  -4 135647. 4533.74  20
   2   2   4 126560. 3143.17   2
   2  -2   4 125646. 3287.38   2
   2  -2   5 1739.40 511.776   2
   2   2   5 2013.08 523.471   2
  -2  -2  -5 2044.04 662.069  20
   2  -2   6 129322. 3900.78   2
   2   2   6 136178. 3668.67   2
   2  -2   7 14334.6 1418.11   2
   2   2   7 22256.4 1642.92   2
   2  -2   8 13336.6 1518.36   2
   2   2   8 17846.3 1555.82   2
   2  -2   9 3684.89 871.130   2
   2   2   9 4712.47 881.667   2
  -2  -2 -10 11358.1 606.256   7
  -2   2 -10 11804.4 618.210   7
  -2  -2 -11 7533.09 539.875   7
  -2   2 -11 7342.61 511.419   7
  -2   2 -12 4589.46 513.470   7
  -2  -2 -12 916.125 238.470   7
  -2  -2 -13 612.789 195.793   7
  -2   2 -13 714.509 210.460   7
  -2  -2 -14 1260.22 237.114   7
  -2   2 -14 1243.96 231.063   7
  -2  -2 -15 6754.79 504.626   7
  -2   2 -15 7173.73 497.957   7
  -2  -2 -16 13022.7 677.493   7
  -2   2 -16 15566.8 719.579   7
  -2  -2 -17 2509.40 289.324   7
  -2  -2 -18 982.915 190.368   7
   2  -3 -21 178.385 142.878   9
   2   3 -21 20.2957 155.314   9
   2  -3 -20 6964.17 686.878   9
   2  -3 -19 3146.43 494.379   9
   2  -3 -18 9059.21 878.246   9
   2  -3 -17 8013.55 845.059   9
   2   3 -14 1514.61 282.468   6
   2   3 -14 1499.93 272.874   5
   2   3 -13 14873.5 798.429   6
   2   3 -13 15664.8 823.734   5
   2   3 -12 9886.15 647.972   6
   2   3 -12 10287.0 656.668   5
   2  -3 -11 8392.56 1264.94  22
   2   3 -11 8938.70 1104.89   3
   2  -3 -11 8590.22 1117.13   3
   2  -3 -10 792.240 343.739  22
   2   3 -10 802.820 314.491   3
   2  -3 -10 603.608 281.151   3
  -2  -3  10 700.572 286.120   1
   2   3  -9 1225.70 341.604   3
  -2  -3   9 1143.75 344.029   1
   2  -3  -9 1124.77 461.430  22
  -2  -3   8 2043.50 424.860   1
   2   3  -8 2647.57 476.668   3
   2  -3  -8 2277.40 631.632  22
   2   3  -7 62100.6 2137.74   3
  -2  -3   7 55180.4 2180.99   1
   2  -3  -7 52613.0 2776.17  22
   2  -3  -7 55164.7 2834.25  18
   2   3  -6 79169.9 2281.10   3
   2  -3  -6 67614.8 2935.13  18
   2   3  -5 2290.76 374.327   3
   2   3  -5 2228.36 559.432  19
   2  -3  -5 2203.49 555.608  18
   2   3  -4 88178.6 3323.33  19
   2  -3  -4 84568.1 3218.58  19
   2   3  -3 3480.84 679.568  19
   2  -3  -3 3326.72 606.282   2
   2   3  -3 3706.85 518.830   2
   2  -3  -3 2473.90 637.614  19
   2   3  -2 151.570 215.639  19
   2  -3  -2 337.452 247.488   2
   2   3  -2 316.797 202.217   2
   2  -3  -1 8067.95 828.920   2
   2   3  -1 6611.36 710.799   2
  -2  -3   1 7187.90 671.054  23
  -2   3   1 6604.49 749.454  20
   2  -3   0 19598.9 1319.19   2
   2   3   0 22327.3 1270.20   2
  -2   3   0 19686.4 1359.90  20
  -2  -3   0 23010.0 1287.79  23
  -2  -3   0 22688.3 1678.24  20
   2  -3   1 91695.7 2735.60   2
   2   3   1 98601.0 2640.07   2
  -2  -3  -1 96898.2 3499.86  20
  -2  -3  -2 1152.16 417.310  20
   2  -3   2 1189.05 328.025   2
   2   3   2 1203.53 320.824   2
  -2  -3  -2 1381.18 409.732  23
   2   3   3 3945.07 553.785   2
  -2  -3  -3 3440.39 726.596  20
  -2  -3  -3 3508.73 681.468  23
   2  -3   3 3324.46 553.062   2
   2  -3   4 507.124 277.264   2
   2   3   4 1197.75 414.236   2
  -2  -3  -4 506.154 389.514  23
  -2  -3  -4 467.053 304.632  20
  -2  -3  -5 59215.0 3212.15  20
   2  -3   5 56820.1 2416.52   2
   2   3   5 56098.1 2143.11   2
   2  -3   6 134.168 283.200   2
  -2  -3  -6 81.1250 361.179  20
   2  -3   7 471.242 399.023   2
   2   3   7 1406.17 471.566   2
  -2  -3  -7 461.183 371.894  20
   2  -3   8 5313.22 975.677   2
   2   3   8 7953.61 1012.30   2
  -2  -3  -8 6867.60 1247.61  20
  -2  -3  -9 18628.5 2126.71  20
   2   3   9 17328.6 1584.27   2
  -2  -3 -10 2702.22 307.053   7
  -2   3 -10 2478.81 306.234   7
  -2  -3 -11 120.510 110.862   7
  -2   3 -11 1045.66 257.865   7
  -2   3 -12 77460.8 1645.63   7
  -2  -3 -12 72716.8 1628.91   7
  -2   3 -13 5021.41 478.768   7
  -2  -3 -13 3504.10 363.355   7
  -2  -3 -14 813.895 211.228   7
  -2   3 -14 594.568 183.076   7
  -2  -3 -15 1952.94 292.207   7
  -2   3 -15 2248.34 311.726   7
  -2  -3 -16 13606.0 692.194   7
  -2   3 -16 15332.9 690.966   7
  -2  -3 -17 1373.47 230.976   7
  -2  -3 -18 3554.03 289.147   7
   2  -4 -21 755.286 229.481   9
   2   4 -21 788.237 243.076   9
   2  -4 -20 1796.53 356.135   9
   2  -4 -19 14975.6 1065.84   9
   2  -4 -18 53.3237 175.843   9
   2  -4 -17 9817.22 922.891   9
   2  -4 -16 1658.13 382.658   9
   2   4 -15 393.023 159.083   6
   2   4 -15 405.101 188.594   5
   2   4 -14 9692.35 673.432   6
   2   4 -14 9749.75 678.961   5
   2   4 -13 1936.62 288.650   6
   2   4 -13 1702.68 294.602   5
   2   4 -12 22282.6 966.431   6
   2   4 -12 21858.4 978.268   5
   2   4 -11 19991.4 1616.98   3
   2  -4 -11 14401.3 1707.62  22
   2   4 -10 7519.72 908.829   3
  -2  -4  10 6747.98 878.722   1
   2  -4 -10 5041.06 1015.94  22
   2   4  -9 361.919 218.560   3
  -2  -4   9 289.311 223.586   1
   2  -4  -9 739.526 438.177  22
   2   4  -8 977.635 309.201   3
  -2  -4   8 800.818 266.154   1
   2  -4  -8 667.043 413.868  22
   2  -4  -7 89303.8 3712.89  22
  -2  -4   7 95102.7 2872.74   1
   2  -4  -7 90742.1 3828.27  18
   2  -4  -6-24.3280 204.244  18
  -2  -4   6 141.764 204.617   1
   2   4  -6 150.349 79.6564   3
   2   4  -5 17889.3 1046.67   3
   2   4  -5 16293.1 1491.71  19
   2  -4  -5 16186.6 1439.25  18
   2   4  -4 5046.65 830.087  19
   2  -4  -4 3866.66 737.762  19
   2  -4  -4 4214.10 756.573  18
   2  -4  -3 159184. 3829.13   2
   2  -4  -3 169769. 4622.29  19
   2   4  -3 165643. 4673.52  19
   2   4  -2 2288.02 578.734  19
   2  -4  -2 1321.89 433.459  19
   2  -4  -2 1728.16 397.292   2
   2   4  -2 1563.45 344.316   2
  -2  -4   2 1623.89 343.823  23
  -2  -4   1 221.637 177.188  23
   2  -4  -1-7.85453 186.396   2
   2   4  -1 206.610 187.326   2
  -2   4   1 353.097 195.131  20
   2  -4   0 37103.8 1792.31   2
   2   4   0 37875.6 1634.65   2
  -2  -4   0 38979.5 1739.23  23
   2  -4   1 17645.4 1228.13   2
   2   4   1 19023.9 1175.86   2
  -2  -4  -1 18780.8 1611.18  20
  -2  -4  -1 19438.3 1314.41  23
   2   4   2 17916.0 1109.83   2
  -2  -4  -2 19326.5 1495.25  23
  -2  -4  -2 16564.4 1546.19  20
   2  -4   2 14547.7 1095.61   2
   2  -4   3 645.437 312.057   2
   2   4   3 1131.26 302.048   2
  -2  -4  -3 1043.87 398.869  23
  -2  -4  -3 881.622 375.959  20
   2  -4   4 274.785 217.210   2
   2   4   4 762.964 255.495   2
  -2  -4  -4 453.148 311.322  23
  -2  -4  -4 331.850 283.133  20
  -2  -4  -5 17568.3 1583.58  23
  -2  -4  -5 19143.9 1807.06  20
   2  -4   5 16674.7 1368.63   2
   2   4   5 18681.8 1248.65   2
  -2  -4  -6 16897.4 1811.06  20
   2  -4   6 15320.7 1383.59   2
   2   4   6 15496.9 1184.05   2
   2  -4   7 2882.68 646.960   2
  -2  -4  -7 3152.57 845.005  20
   2   4   7 3228.50 585.009   2
   2  -4   8-154.729 323.661   2
   2   4   8 299.289 289.587   2
  -2  -4  -8 236.385 248.250  20
  -2  -4  -9 41381.8 1144.34   7
  -2   4  -9 40816.4 1143.74   7
  -2  -4  -9 38715.2 3058.21  20
  -2  -4 -10 415.334 124.384   7
  -2   4 -10 738.933 166.273   7
  -2   4 -11 34666.5 1098.79   7
  -2  -4 -11 33593.5 1087.53   7
  -2  -4 -12 188.878 149.014   7
  -2   4 -12 201.596 143.795   7
  -2   4 -13 50019.5 1328.31   7
  -2  -4 -13 45475.5 1319.10   7
  -2   4 -14 5947.95 464.177   7
  -2  -4 -14 4905.84 428.504   7
  -2  -4 -15 12969.5 707.146   7
  -2   4 -15 15193.5 721.392   7
  -2  -4 -16 122.357 120.074   7
  -2   4 -16 288.405 128.947   7
  -2  -4 -17 25025.9 845.814   7
  -2  -4 -18 6355.10 378.943   7
   2  -5 -21 1493.53 292.273   9
   2   5 -21 1216.13 292.629   9
   2  -5 -20-175.027 158.807   9
   2  -5 -19 12287.1 932.822   9
   2  -5 -18 4031.86 568.246   9
   2  -5 -17 583.314 283.375   9
   2   5 -16 12388.7 737.938   6
   2  -5 -16 10433.0 974.052   9
   2  -5 -15 335.732 240.359   9
   2   5 -15 168.681 142.764   6
   2   5 -15 117.199 95.6907   5
   2   5 -14 166.753 176.684   6
   2  -5 -14-51.9474 205.675   9
   2   5 -14 42.4433 127.650   5
   2   5 -13 2659.01 357.281   6
   2   5 -13 2317.65 339.157   5
   2  -5 -13 2564.92 489.840   9
   2   5 -12 24760.2 1045.51   6
   2   5 -12 23928.6 1041.93   5
   2   5 -11 1046.03 213.392   6
   2   5 -11 534.629 253.005   3
   2  -5 -11 844.897 404.320  22
   2   5 -11 1082.60 232.550   5
  -2  -5  11 669.015 336.841   1
   2  -5 -10 2811.71 734.717  22
   2   5 -10 3432.65 623.210   3
  -2  -5  10 3396.90 596.118   1
   2   5  -9 12069.6 1085.88   3
  -2  -5   9 10158.8 1026.38   1
   2  -5  -9 8330.90 1275.90  22
   2   5  -8 1662.91 406.260   3
  -2  -5   8 1728.72 399.832   1
   2  -5  -8 1353.47 522.293  22
   2   5  -7 11150.6 963.708   3
  -2  -5   7 9239.02 928.684   1
   2  -5  -7 10003.1 1296.09  22
   2  -5  -7 10647.8 1360.76  18
  -2  -5   6 465.961 247.837   1
   2   5  -6 165.922 104.258   3
   2  -5  -6 726.138 369.384  18
   2   5  -5 72419.5 2202.47   3
  -2  -5   5 72779.3 2551.45   1
   2   5  -5 74074.2 3193.00  19
   2  -5  -5 71456.3 3148.75  18
  -2  -5   4 997.340 342.462   1
   2  -5  -4 661.984 291.378  19
   2   5  -4 698.917 378.916  19
   2  -5  -4 994.169 433.343  18
   2  -5  -3 6341.37 793.262   2
  -2  -5   3 5798.73 764.826  23
   2  -5  -3 6326.16 890.996  19
   2  -5  -3 6280.76 884.882  18
   2   5  -3 7124.96 975.785  19
   2  -5  -2 16338.9 1270.58   2
   2   5  -2 16660.3 1084.86   2
   2  -5  -2 15631.8 1340.53  19
  -2  -5   2 15777.0 1175.58  23
   2   5  -2 16929.0 1465.18  19
   2  -5  -1 113713. 3192.24   2
   2   5  -1 115609. 2846.27   2
  -2  -5   1 115793. 3179.21  23
   2  -5   0 35809.3 1788.48   2
   2   5   0 37054.0 1572.90   2
  -2  -5   0 37132.3 1837.56  23
   2  -5   1 5024.72 685.365   2
   2   5   1 6181.40 652.933   2
  -2  -5  -1 5537.53 754.374  23
   2   5   2 17433.2 1096.93   2
  -2  -5  -2 18888.5 1421.17  23
  -2  -5  -2 17133.5 1631.06  20
   2  -5   2 14533.3 1114.33   2
   2  -5   3 246.142 255.065   2
   2   5   3 356.436 163.050   2
  -2  -5  -3 177.134 167.015  20
  -2  -5  -3 26.7224 176.536  23
  -2  -5  -4 13609.5 1339.52  23
  -2  -5  -4 12983.2 1477.32  20
   2  -5   4 9489.51 978.658   2
   2   5   4 11768.4 944.496   2
   2  -5   5 2015.20 505.736   2
   2   5   5 2325.16 441.081   2
  -2  -5  -5 2104.49 542.125  23
  -2  -5  -5 2076.92 629.795  20
   2  -5   6 313.176 269.045   2
   2   5   6 240.356 203.475   2
  -2   5  -6 437.824 359.576  21
  -2  -5  -6-145.837 310.566  20
  -2   5  -7 43514.5 3027.89  21
  -2  -5  -7 45859.7 3064.05  20
   2  -5   7 37761.6 2308.96   2
   2   5   7 40439.8 2011.53   2
  -2  -5  -8 19215.7 2088.33  20
   2  -5   8 16643.3 1663.17   2
   2   5   8 18208.4 1428.91   2
  -2  -5  -9 16053.4 1999.85  20
   2  -5   9 12533.7 1540.58   2
   2   5   9 15243.7 1407.99   2
  -2  -5  -9 17613.5 763.393   7
  -2   5 -10 3917.43 373.271   7
  -2  -5 -10 3888.67 374.143   7
  -2   5 -11 28193.1 990.686   7
  -2  -5 -11 26719.4 982.774   7
  -2   5 -12 8128.80 534.436   7
  -2  -5 -12 8120.38 553.448   7
  -2  -5 -13 445.963 151.025   7
  -2   5 -13 407.785 137.285   7
  -2  -5 -14 1016.13 249.456   7
  -2   5 -14 1712.71 272.694   7
  -2   5 -15 19955.4 810.769   7
  -2  -5 -15 18618.1 812.712   7
  -2  -5 -16 5495.98 412.808   7
  -2  -5 -17 2835.25 291.065   7
  -2  -5 -18 1337.93 180.835   7
   2  -6 -21 635.775 210.933   9
   2  -6 -20 5640.79 590.995   9
   2  -6 -19 1915.48 367.985   9
   2  -6 -18 10659.6 913.555   9
   2  -6 -17 9946.10 933.948   9
   2   6 -16 7687.91 589.353   6
   2   6 -16 7356.40 582.190   5
   2  -6 -16 6965.60 811.809   9
   2   6 -15 2939.21 369.457   6
   2   6 -15 3034.79 389.873   5
   2  -6 -15 2749.56 493.329   9
   2   6 -14 427.467 205.821   6
   2  -6 -14 230.972 235.580   9
   2   6 -14 508.179 215.732   5
   2   6 -13 62136.4 1719.72   6
   2   6 -13 59701.0 1705.69   5
   2  -6 -13 60048.1 2323.40   9
   2   6 -12 250.071 156.807   6
   2   6 -12 372.138 164.730   5
   2  -6 -12 92.5105 194.958   9
  -2  -6  11 6740.81 991.541   1
   2   6 -11 9355.77 666.143   6
   2   6 -11 8665.33 1058.02   3
   2  -6 -11 7900.45 794.821   9
   2   6 -11 9601.21 671.342   5
   2  -6 -11 5202.26 1129.95  22
   2   6 -10 5968.14 845.916   3
  -2  -6  10 5864.66 865.213   1
   2  -6 -10 5368.41 1073.42  22
   2   6  -9 14984.4 1253.88   3
  -2  -6   9 12472.5 1193.62   1
   2  -6  -9 12639.2 1626.46  22
   2   6  -8 12146.4 1096.83   3
  -2  -6   8 10281.4 1046.86   1
   2  -6  -8 10402.9 1400.42  22
   2   6  -7 8262.42 860.095   3
  -2  -6   7 7975.89 878.845   1
   2  -6  -7 7119.71 1170.07  22
   2   6  -6 63993.1 2275.69   3
  -2  -6   6 61204.5 2423.51   1
   2  -6  -6 60673.0 3189.40  18
  -2  -6   5 16505.1 1223.32   1
   2   6  -5 15719.7 1501.64  19
   2  -6  -5 15318.0 1536.87  18
   2   6  -4 66828.1 2961.87  19
  -2  -6   4 65767.3 2554.09   1
   2  -6  -4 65668.5 3024.64  18
  -2  -6   3 1428.56 431.697  23
   2  -6  -3 1165.73 360.260   2
  -2  -6   3 1572.94 385.322   1
   2   6  -3 1599.72 454.612  19
   2  -6  -3 1433.55 447.087  18
   2  -6  -2 50139.2 2212.95   2
   2   6  -2 53162.0 1916.40   2
  -2  -6   2 49245.8 2106.25   1
  -2  -6   2 55693.8 2269.17  23
   2   6  -2 53837.7 2633.46  19
   2  -6  -2 47765.9 2475.36  18
   2  -6  -1 54478.1 2248.45   2
   2   6  -1 56822.3 1975.76   2
  -2  -6   1 54776.6 2317.14  23
  -2  -6   0 2605.28 527.061  23
   2  -6   0 2208.68 487.957   2
   2   6   0 2781.56 441.516   2
   2  -6   1 1316.23 388.813   2
   2   6   1 2054.25 393.450   2
  -2  -6  -1 1689.87 439.232  23
   2  -6   2 255.680 205.012   2
   2   6   2 431.059 245.602   2
  -2  -6  -2 395.502 194.371  23
  -2  -6  -2 290.214 320.686  20
   2   6   3 88633.8 2521.77   2
  -2  -6  -3 97858.3 3540.49  23
  -2  -6  -3 91206.0 3934.69  20
  -2  -6  -4 96732.6 3652.31  23
  -2   6  -4 84663.4 3650.36  21
  -2  -6  -4 90366.4 4007.06  20
   2  -6   4 73485.1 2656.47   2
   2   6   4 83555.8 2506.00   2
  -2  -6  -5 80935.9 3467.71  23
  -2   6  -5 84408.5 3916.46  21
  -2  -6  -5 86716.9 4050.84  20
   2   6   5 79147.5 2504.81   2
   2   6   6 19789.2 1303.81   2
  -2  -6  -6 20708.1 1791.10  23
  -2   6  -6 21072.4 2105.01  21
  -2  -6  -6 20411.5 2013.57  20
   2  -6   6 17956.4 1469.78   2
  -2   6  -7 56637.1 3595.42  21
  -2  -6  -7 56545.1 3472.40  20
   2   6   7 50891.6 2190.06   2
   2  -6   7 48422.1 2584.98   2
   2   6   8 4631.97 694.205   2
   2  -6   8 3655.23 808.226   2
  -2   6  -8 5783.40 1190.46  21
  -2  -6  -8 4916.23 1043.71  20
  -2   6  -9 24939.4 2584.65  21
  -2  -6  -9 23232.8 2388.97  20
   2   6   9 20131.7 1571.69   2
  -2  -6  -9 25572.0 915.200   7
  -2   6 -10 72946.7 1572.63   7
  -2  -6 -10 71921.9 1585.78   7
  -2   6 -11 17166.0 784.656   7
  -2  -6 -11 17128.3 795.884   7
  -2  -6 -12 19.3903 102.278   7
  -2   6 -12 121.581 120.378   7
  -2  -6 -13 697.105 191.894   7
  -2   6 -13 724.843 179.206   7
  -2   6 -14 45087.2 1234.75   7
  -2  -6 -14 40341.9 1210.29   7
  -2   6 -15 2915.96 317.289   7
  -2  -6 -15 2304.22 309.975   7
  -2  -6 -16 130.208 122.629   7
  -2  -6 -17 8996.83 488.524   7
  -2  -6 -18 1302.21 184.935   7
   2  -7 -20 8907.95 711.805   9
   2  -7 -19 8255.54 740.170   9
   2  -7 -18 8104.23 781.892   9
   2   7 -17 333.248 156.863   6
   2  -7 -17 152.616 181.436   9
   2   7 -17 147.684 130.277   5
   2   7 -16 28410.3 1112.01   6
   2   7 -16 29361.4 1136.65   5
   2   7 -15 24131.2 1064.09   6
   2   7 -15 24587.3 1078.73   5
   2  -7 -15 22697.0 1441.62   9
   2   7 -14 57570.2 1663.73   6
   2   7 -14 58100.7 1676.30   5
   2  -7 -14 54775.5 2263.28   9
   2   7 -13 8332.90 661.887   6
   2   7 -13 8836.66 680.282   5
   2  -7 -13 8318.00 895.982   9
   2   7 -12 58701.3 1729.67   6
   2   7 -12 58364.9 1717.29   5
   2  -7 -12 56800.7 2239.65   9
   2   7 -11 28165.7 1196.46   6
   2   7 -11 27456.2 1193.03   5
   2  -7 -11 27401.8 1519.58   9
   2   7 -10 18196.2 947.347   6
   2   7 -10 16215.8 1390.80   3
   2   7 -10 17793.3 942.912   5
   2  -7 -10 13429.0 1737.33  22
  -2  -7  10 12580.4 1337.69   1
   2   7  -9 133.838 163.246   3
   2  -7  -9 396.862 419.046  22
  -2  -7   9 471.269 361.883   1
   2   7  -8 32684.8 1847.03   3
  -2  -7   8 28961.5 1845.15   1
   2  -7  -8 28814.3 2402.27  22
   2   7  -7 17489.1 1314.90   3
  -2  -7   7 16420.3 1364.95   1
   2  -7  -7 17625.1 1834.19  22
   2   7  -6 15489.4 1192.13   3
  -2  -7   6 15152.0 1279.23   1
   2  -7  -6 16243.8 1675.56  22
   2  -7  -6 14564.3 1706.90  18
  -2  -7   5 4934.05 690.707   1
   2  -7  -5 4427.54 879.413  18
  -2  -7   4 12411.8 1115.09   1
   2   7  -4 11278.5 1239.81  19
   2  -7  -4 10035.7 1290.23  18
  -2  -7   3 70994.4 2634.70   1
  -2  -7   3 75680.4 2883.85  23
   2   7  -3 69591.5 3019.58  19
   2  -7  -3 66238.5 3133.66  18
   2  -7  -2 12638.6 1363.51  18
   2  -7  -2 15592.8 1234.67   2
  -2  -7   2 14722.4 1218.84  23
  -2  -7   2 15666.3 1186.15   1
   2   7  -2 15944.5 1468.06  19
   2  -7  -1 69446.8 2596.56   2
   2   7  -1 72237.5 2221.48   2
  -2  -7   1 68307.3 2467.74   1
  -2  -7   1 73006.5 2783.51  23
   2   7  -1 64384.0 2890.72  19
   2  -7  -1 65104.4 2890.43  18
   2  -7   0 67248.0 2495.62   2
   2   7   0 72303.5 2243.40   2
  -2  -7   0 68523.1 2431.12   1
  -2  -7   0 75286.0 2897.59  23
   2   7   1 202288. 3788.82   2
  -2  -7  -1 203749. 4766.45  23
   2  -7   2 97359.9 2928.91   2
   2   7   2 116464. 2909.80   2
  -2  -7  -2 86105.3 2994.95   1
  -2  -7  -2 120450. 3796.75  23
   2   7   3 5778.41 651.665   2
  -2  -7  -3 4738.25 908.998  23
  -2   7  -3 5620.41 928.584  21
   2  -7   3 4132.51 658.130   2
   2   7   4 88893.6 2590.82   2
  -2  -7  -4 107211. 3971.43  23
  -2   7  -4 90149.9 3943.39  21
  -2  -7  -4 92934.3 4233.97  20
   2  -7   4 74572.9 2672.71   2
  -2  -7  -5 158062. 4925.60  23
  -2   7  -5 138253. 5251.27  21
  -2  -7  -5 142620. 5377.38  20
   2  -7   5 115903. 3497.59   2
   2   7   5 132021. 3244.06   2
   2  -7   6 18082.7 1451.96   2
  -2  -7  -6 22420.1 2150.33  20
  -2  -7  -6 21893.8 1904.60  23
  -2   7  -6 21500.8 2212.61  21
   2   7   6 20103.0 1309.77   2
   2  -7   7 665.064 348.181   2
  -2   7  -7 1185.01 579.915  21
  -2  -7  -7 796.023 347.310  20
  -2   7  -8 32117.1 2933.20  21
  -2  -7  -8 34167.3 2842.45  20
  -2  -7  -8 35182.9 1069.97   7
  -2  -7  -9 19508.8 1009.16  16
  -2  -7  -9 20466.9 842.380   7
  -2   7 -10 26694.3 956.904   7
  -2  -7 -10 27051.8 1236.44  16
  -2  -7 -10 26726.6 981.233   7
  -2   7 -11 5544.55 443.482   7
  -2  -7 -11 5264.65 455.146   7
  -2   7 -12 12311.4 663.426   7
  -2  -7 -12 12198.6 678.033   7
  -2   7 -13 21735.8 857.689   7
  -2  -7 -13 20434.8 883.982   7
  -2   7 -14 16614.7 730.187   7
  -2  -7 -14 15610.5 751.907   7
  -2  -7 -15 88.6962 116.936   7
  -2   7 -15 196.039 130.147   7
  -2  -7 -16 2675.94 291.383   7
  -2  -7 -17 758.350 168.316   7
  -2  -7 -18 13810.1 545.914   7
   2  -8 -20 8069.60 671.402   9
   2  -8 -19 19911.9 1123.08   9
   2  -8 -18 592.570 223.706   9
   2  -8 -17 2925.89 494.936   9
   2   8 -17 3981.96 405.177   6
   2   8 -17 4089.34 433.772   5
   2   8 -16 9227.74 644.040   6
   2   8 -16 9163.75 661.272   5
   2  -8 -16 7888.79 830.705   9
   2   8 -15-20.1786 147.770   6
   2  -8 -15-110.634 205.496   9
   2   8 -15 142.461 148.676   5
   2   8 -14 29864.0 1227.60   6
   2   8 -14 30476.7 1236.32   5
   2  -8 -14 29222.2 1644.54   9
   2   8 -13 3254.39 425.939   6
   2   8 -13 3543.16 447.026   5
   2  -8 -13 3385.80 575.239   9
   2   8 -12 10541.7 760.221   6
   2   8 -12 9696.92 736.938   5
   2  -8 -12 10321.7 975.155   9
   2   8 -11 46845.0 1600.59   6
   2   8 -11 46370.0 1590.54   5
   2  -8 -11 44133.2 1969.21   9
   2   8 -10 36854.3 1422.90   6
   2   8 -10 33772.3 2079.93   3
  -2  -8  10 26743.6 2059.77   1
   2   8 -10 36248.5 1412.29   5
   2  -8 -10 34690.0 1679.24   9
   2  -8 -10 26454.9 2489.40  22
   2   8  -9 27464.1 1802.99   3
   2  -8  -9 22152.9 2249.77  22
  -2  -8   9 22218.4 1781.47   1
   2   8  -8 927.152 323.253   3
   2  -8  -8 401.803 362.234  22
  -2  -8   8 706.928 334.525   1
   2   8  -7 111337. 3375.01   3
  -2  -8   7 101271. 3504.52   1
   2  -8  -7 102960. 4481.93  22
  -2  -8   6 15490.6 1333.96   1
   2  -8  -6 15382.9 1663.22  22
  -2  -8   5 17729.8 1400.10   1
   2  -8  -5 16775.4 1771.33  18
  -2  -8   4 11181.4 1247.49  23
  -2  -8   4 10555.8 1054.96   1
   2   8  -4 9135.04 1140.90  19
   2  -8  -4 7979.59 1223.61  18
   2   8  -3 76415.1 3208.78  19
  -2  -8   3 76021.3 2756.36   1
  -2  -8   3 84733.2 3194.05  23
   2  -8  -3 79370.7 3512.79  18
   2  -8  -2 14064.8 1178.98   2
  -2  -8   2 14829.7 1199.69   1
  -2  -8   2 14129.2 1286.09  23
   2   8  -2 15449.7 1501.72  19
   2  -8  -2 13135.4 1454.91  18
   2  -8  -1 75867.5 2705.67   2
   2   8  -1 76257.2 2322.38   2
  -2  -8   1 76462.4 2658.15   1
  -2  -8   1 77195.9 2998.29  23
   2   8  -1 69868.3 3053.68  19
   2  -8  -1 71311.4 3136.89  18
   2  -8   0 54615.7 2685.24  14
   2  -8   0 50179.4 2162.45   2
   2   8   0 57675.4 2001.03   2
  -2  -8   0 50810.0 2252.20   1
  -2  -8   0 58398.3 2631.33  23
   2  -8   0 51304.6 2627.18  18
   2  -8   1 913.853 356.709   2
   2   8   1 1012.23 277.075   2
  -2  -8  -1 698.858 277.703   1
  -2  -8  -1 623.215 277.805  23
   2  -8   2 13701.8 1127.12   2
   2   8   2 17852.6 1138.62   2
  -2  -8  -2 16929.2 1505.01  23
   2  -8   3 44042.5 2356.35   1
  -2  -8  -3 62310.6 2977.23  23
  -2   8  -3 59510.6 3099.18  21
   2  -8   3 47497.8 2088.35   2
   2  -8   4 54704.7 2735.00   1
   2  -8   4 55045.8 2301.35   2
  -2   8  -5 14691.4 1822.05  21
   2  -8   5 10298.8 1090.59   2
   2  -8   5 12412.6 1360.29   1
  -2  -8  -5 16278.0 1614.70  23
  -2  -8  -5 13976.3 1766.69  20
   2  -8   6 8957.47 1010.78   2
   2  -8   6 9135.85 1198.51   1
  -2  -8  -6 9332.51 1280.43  23
  -2   8  -6 10129.1 1568.93  21
  -2  -8  -6 9753.47 1545.27  20
   2  -8   7 33459.8 2094.90   2
   2  -8   7 40516.3 2464.32   1
  -2  -8  -7 30901.9 2507.07  23
  -2   8  -7 41748.9 3358.43  21
  -2  -8  -7 42662.9 3261.15  20
   2  -8   8 2633.24 677.597   2
  -2  -8  -8 3189.72 906.623  20
  -2   8  -8 3087.28 953.487  21
  -2  -8  -8 3202.15 346.887   7
  -2  -8  -9 39897.9 1475.08  16
  -2  -8  -9 42283.8 1218.93   7
  -2  -8 -10 12898.8 862.432  16
  -2  -8 -10 12915.6 706.556   7
  -2  -8 -11 1949.38 285.420   7
  -2   8 -11 1626.90 253.685   7
  -2  -8 -11 1781.41 341.078  16
  -2  -8 -12 1310.00 247.271   7
  -2   8 -12 1273.64 228.537   7
  -2   8 -13 45648.7 1232.78   7
  -2  -8 -13 41966.4 1252.91   7
  -2   8 -14 9274.56 541.927   7
  -2  -8 -14 8349.77 563.947   7
  -2  -8 -15 15047.0 709.738   7
  -2   8 -16 3592.65 400.512  26
  -2  -8 -16 4111.31 366.307   7
  -2  -8 -17 2061.57 238.424   7
  -2  -8 -18 935.657 151.113   7
   2  -9 -20 10494.2 728.782   9
   2  -9 -19 109.861 193.156   9
   2   9 -18 6926.58 504.094   6
   2   9 -18 7606.55 520.270   5
   2  -9 -18 5986.26 655.912   9
   2   9 -17 1677.29 270.486   6
   2  -9 -17 918.498 268.544   9
   2   9 -17 1271.62 245.876   5
   2   9 -16 3188.67 390.643   6
   2   9 -16 3136.00 397.602   5
   2  -9 -16 2657.77 504.299   9
   2   9 -15 189.959 167.150   6
   2  -9 -15 51.3583 174.866   9
   2   9 -15 129.334 164.342   5
   2   9 -14 2100.73 352.756   6
   2   9 -14 2499.45 377.405   5
   2  -9 -14 2130.39 473.154   9
   2   9 -13 196.304 158.351   6
   2  -9 -13 277.895 227.791   9
   2   9 -13 173.633 174.860   5
   2   9 -12 7866.67 681.209   6
   2   9 -12 7857.48 677.205   5
   2  -9 -12 7274.08 823.934   9
   2   9 -11 180.749 176.087   6
   2  -9 -11-217.919 270.066   9
   2   9 -11 199.146 166.380   5
   2   9 -10 79300.1 1755.82  13
   2   9 -10 85091.4 2240.55   6
   2   9 -10 81410.5 2213.08   5
   2  -9 -10 79685.1 2574.21   9
   2   9 -10 78886.6 2273.05  15
   2   9  -9 19267.7 1062.16   6
   2   9  -9 18951.6 1547.82   3
   2   9  -9 18698.4 1044.26   5
  -2  -9   9 16132.1 1621.75   1
   2  -9  -8 74030.7 4052.80  22
  -2  -9   8 75905.1 3370.39   1
   2   9  -7 35755.4 1995.76   3
  -2  -9   7 32053.7 2107.89   1
   2  -9  -7 32603.6 2617.58  22
  -2  -9   6 150968. 4403.42   1
   2  -9  -6 143888. 5333.05  22
  -2  -9   5 41210.2 2256.56   1
   2  -9  -5 37363.0 2641.22  22
  -2  -9   4 110680. 3575.26   1
  -2  -9   4 118213. 4185.84  23
   2   9  -4 108897. 4045.71  19
   2  -9  -4 111096. 4527.79  18
  -2  -9   3 95.4151 251.676  23
  -2  -9   3 281.907 230.831   1
   2   9  -3-63.9028 204.077  19
   2  -9  -3 35.4721 289.871  18
   2  -9  -2 133583. 3629.18   2
  -2  -9   2 133568. 3940.28   1
  -2  -9   2 135269. 4152.87  23
   2   9  -2 136908. 4447.74  19
   2  -9  -2 134012. 4655.95  18
   2  -9  -1 13278.7 1358.04  14
   2  -9  -1 13956.1 1155.01   2
  -2  -9   1 14858.6 1215.23   1
  -2  -9   1 13893.2 1344.58  23
   2   9  -1 13967.3 1417.91  19
   2  -9  -1 13641.6 1447.36  18
   2  -9   0 128199. 4319.66  14
   2  -9   0 122633. 3410.10   2
  -2  -9   0 128916. 3591.86   1
  -2  -9   0 135691. 4254.74  23
   2   9   0 118651. 4085.89  19
   2  -9   0 123034. 4279.69  18
   2  -9   1 45.3005 170.638   2
  -2  -9  -1 429.356 270.272   1
  -2  -9  -1-4.76086 309.999  23
   2  -9   1 601.392 362.540  18
   2  -9   2-44.2575 134.984   2
   2  -9   2-5.67911 227.984   1
  -2  -9  -2-221.587 334.622  23
   2  -9   2-37.6608 190.177  18
   2  -9   3 15896.4 1243.46   2
   2  -9   3 21732.0 1771.08  18
   2  -9   3 15973.9 1526.91   1
  -2  -9  -3 19704.4 1837.89  23
   2  -9   4 4852.08 909.863   1
  -2  -9  -4 4865.56 985.550  23
  -2   9  -4 6208.67 1206.11  21
   2  -9   4 4861.38 695.137   2
   2  -9   5 26744.1 2084.78   1
  -2  -9  -5 32618.5 2431.97  23
  -2   9  -5 34803.9 2893.16  21
   2  -9   5 26243.2 1675.63   2
   2  -9   6 10318.3 1340.75   1
  -2  -9  -6 11656.0 1463.88  23
  -2   9  -6 12558.0 1833.72  21
   2  -9   6 10043.3 1079.16   2
   2  -9   7 95.8039 200.095   2
   2  -9   7 385.277 369.884   1
  -2  -9  -7-345.586 453.433  23
  -2   9  -7-203.853 398.296  21
  -2  -9  -7 237.418 295.730  20
  -2   9  -8 38897.9 1480.28   4
  -2  -9  -8 39812.0 1471.65  16
   2  -9   8 37167.8 1711.02  11
   2  -9   8 34867.9 2434.88   1
  -2   9  -8 37830.8 1487.18   5
  -2   9  -8 37105.4 3364.58  21
  -2  -9  -8 41271.5 1193.41   7
  -2  -9  -9 757.566 191.685   7
  -2  -9  -9 1327.54 484.005  28
  -2  -9  -9 747.831 246.044  16
  -2  -9 -10 5264.00 566.354  16
  -2  -9 -10 5613.39 462.096   7
  -2  -9 -11 1198.91 229.821   7
  -2   9 -11 1199.22 213.172   7
  -2  -9 -11 1217.66 309.848  16
  -2   9 -12 55034.9 1366.53   7
  -2  -9 -12 52068.5 1392.75   7
  -2  -9 -13 321.397 171.159   7
  -2   9 -13 137.833 81.4322   7
  -2  -9 -14 4587.77 415.712   7
  -2   9 -14 4791.72 381.141   7
  -2  -9 -15 255.451 135.978   7
  -2   9 -16 46778.6 1262.72  26
  -2  -9 -16 46622.9 1169.95   7
  -2  -9 -17 925.197 178.153   7
  -2  -9 -18 86.2326 81.5299   7
   2 -10 -20 6082.32 519.650   9
   2 -10 -19 2823.13 402.585   9
   2  10 -18 10789.3 605.553   6
   2  10 -18 11298.8 624.373   5
   2  10 -17 60.1494 105.877   6
   2 -10 -17-79.2274 169.297   9
   2  10 -17 69.4385 133.881   5
   2  10 -16 768.096 201.839   6
   2 -10 -16 608.010 214.783   9
   2  10 -16 641.274 202.536   5
   2  10 -15 8660.31 657.465   6
   2  10 -15 8974.81 669.795   5
   2 -10 -15 8039.76 863.056   9
   2  10 -14 32036.8 1288.25   6
   2  10 -14 31608.8 1276.21   5
   2 -10 -14 29197.9 1668.65   9
   2  10 -13 5695.97 566.383   6
   2  10 -13 6283.89 590.253   5
   2 -10 -13 5514.55 718.366   9
   2  10 -12 29359.0 1316.97   6
   2  10 -12 29152.2 1300.47   5
   2 -10 -12 28588.6 1649.70   9
   2  10 -11 8332.81 718.523   6
   2  10 -11 9256.32 751.619   5
   2 -10 -11 7939.71 852.484   9
   2  10 -10 11962.6 702.548  13
   2  10 -10 11752.5 868.524   6
   2  10 -10 11464.3 851.921   5
   2 -10 -10 11157.8 998.994   9
   2  10 -10 12976.3 944.571  15
   2  10  -9 5458.44 472.015  13
   2  10  -9 5561.83 606.639   6
   2  10  -9 5136.60 834.638   3
   2  10  -9 5400.29 589.986   5
   2 -10  -9 4794.00 634.043   9
   2  10  -9 5487.90 605.619  15
   2  10  -8 6628.90 907.013   3
   2 -10  -8 6223.87 1214.46  22
  -2 -10   8 5793.33 981.538   1
  -2 -10   7 36107.4 2381.99   1
   2 -10  -7 34792.2 2792.28  22
   2 -10  -6-296.690 339.654  22
  -2 -10   6 279.293 260.029   1
  -2 -10   5 19522.2 1671.91   1
   2 -10  -5 18856.6 1943.91  22
  -2 -10   4 39970.7 2284.33   1
  -2 -10   4 41427.4 2539.33  23
   2 -10  -4 35051.5 2715.23  18
  -2 -10   3 89698.5 3344.12   1
  -2 -10   3 93415.3 3659.73  23
   2  10  -3 83934.2 3536.82  19
   2 -10  -3 85698.7 4081.55  18
   2 -10  -2 181.170 160.703  14
   2 -10  -2 213.185 313.608  18
  -2 -10   2 120.452 197.858  23
  -2 -10   2 427.344 276.841   1
   2  10  -2 380.982 289.752  19
   2 -10  -1-141.962 178.492  14
  -2 -10   1 358.453 312.453   1
  -2 -10   1 256.852 198.992  23
   2 -10  -1 68.1663 190.418  18
   2  10  -1 73.1838 187.875  19
   2 -10   0 86049.9 3716.99  14
  -2 -10   0 93066.5 3201.25   1
  -2 -10   0 88874.1 3613.93  23
   2  10   0 82096.8 3495.17  19
   2 -10   0 80903.2 3686.30  18
  -2 -10  -1 37624.5 2097.30   1
   2 -10   1 39854.7 2540.11  18
  -2 -10  -1 40760.4 2486.12  23
  -2 -10  -2 60635.2 3052.78  23
   2 -10   2 56817.3 2974.74  18
  -2 -10  -3 19768.3 1828.47  23
   2 -10   3 20790.8 1801.69  18
  -2 -10  -4 75156.9 3621.39  23
   2 -10   4 74940.1 3382.31  18
  -2 -10  -5 41459.0 2787.22  23
  -2  10  -5 34579.5 3004.31  21
   2 -10   6 6012.42 1103.23   1
  -2 -10  -6 9074.50 1297.76  23
  -2  10  -6 8447.68 1538.97  21
   2 -10   7 466.697 260.414   1
  -2 -10  -7 389.944 147.982   7
  -2 -10  -7 314.725 154.699  16
   2 -10   7 373.570 244.959  11
  -2 -10  -7-62.5942 325.531  23
  -2  10  -7 419.332 449.537  21
  -2  10  -8 8863.76 731.952   4
   2 -10   8 9361.12 893.090  11
  -2  10  -8 9164.11 733.357   5
  -2 -10  -8 10048.3 765.724  16
  -2 -10  -8 10524.7 608.503   7
  -2  10  -9 44989.2 1626.34   4
  -2 -10  -9 46039.3 1662.44  16
  -2  10  -9 46306.8 1621.87   5
  -2 -10  -9 50109.0 1350.79   7
  -2 -10 -10 760.826 186.138   7
  -2 -10 -10 1295.42 578.161  28
  -2 -10 -10 808.974 241.278  16
  -2 -10 -11 56.3009 93.1902   7
  -2  10 -11 106.956 82.9990   7
  -2 -10 -11 83.7152 129.757  16
  -2  10 -12 5205.04 404.225   7
  -2 -10 -12 5476.83 446.770   7
  -2  10 -13 43837.3 1172.97   7
  -2 -10 -13 40440.1 1234.08   7
  -2 -10 -14 167.470 120.511   7
  -2 -10 -15 290.727 145.133   7
  -2  10 -16 4428.46 411.228  26
  -2 -10 -16 5919.63 411.464   7
  -2 -10 -17 1740.99 219.107   7
  -2  10 -17 1412.85 204.604  26
   2 -11 -19 3362.58 441.729   9
   2  11 -18 3431.00 346.114   6
   2  11 -18 3575.48 358.710   5
   2 -11 -18 2891.62 462.703   9
   2  11 -17-56.2440 79.2278   6
   2 -11 -17 186.664 154.478   9
   2  11 -17 169.976 112.932   5
   2  11 -16 19728.3 919.731   6
   2  11 -16 20206.4 929.803   5
   2 -11 -16 16984.3 1187.58   9
   2  11 -15 42776.5 1424.16   6
   2  11 -15 45272.7 1454.58   5
   2 -11 -15 41060.9 1897.86   9
   2  11 -14 3271.61 416.938   6
   2  11 -14 3368.18 422.530   5
   2 -11 -14 3573.44 595.064   9
   2  11 -13 2235.20 357.637   6
   2 -11 -13 1683.02 448.028   9
   2  11 -13 1919.83 352.162   5
   2  11 -12 35053.6 1453.90   6
   2  11 -12 35942.3 1465.92   5
   2 -11 -12 33860.5 1791.38   9
   2  11 -11 53441.1 1863.03   6
   2  11 -11 53707.5 1851.37   5
   2 -11 -11 53031.1 2220.08   9
   2  11 -10 14599.4 782.654  13
   2  11 -10 12630.2 932.620   6
   2  11 -10 12347.1 918.417   5
   2 -11 -10 13167.6 1084.53   9
   2  11 -10 14326.3 1032.58  15
   2  11  -9 17730.8 859.382  13
   2  11  -9 14353.4 1030.99   6
   2  11  -9 14274.1 1006.23   5
   2 -11  -9 16500.9 1180.71   9
   2  11  -9 18276.1 1150.41  15
   2  11  -8 48730.6 2593.07   3
   2  11  -8 41786.9 1715.21   6
   2  11  -8 40773.3 1656.04   5
   2 -11  -8 47191.7 1880.06   9
   2 -11  -8 41604.7 3219.47  22
   2 -11  -7 1240.16 564.349  22
  -2 -11   7 1075.87 484.149   1
   2 -11  -6 5415.98 1119.88  22
  -2 -11   6 5458.26 954.544   1
   2 -11  -5 2770.65 767.141  22
  -2 -11   5 2910.98 679.089   1
  -2 -11   4 1084.18 518.462  23
   2 -11  -4 879.241 413.132  22
  -2 -11   4 1505.79 542.656   1
  -2 -11   3 42453.0 2669.07  23
  -2 -11   3 47043.0 2645.47   1
   2  11  -3 41972.6 2570.61  19
   2 -11  -3 43233.9 3037.40  18
  -2 -11   2 6603.73 1050.47  23
   2 -11  -2 6458.94 1047.65  14
  -2 -11   2 7036.87 1021.67   1
   2  11  -2 6341.15 976.019  19
   2 -11  -2 6852.65 1222.08  18
   2 -11  -1 461.126 320.085  14
  -2 -11   1 604.281 423.929  23
  -2 -11   1 906.930 406.134   1
   2  11  -1 507.330 238.965  19
   2 -11  -1 595.996 429.367  18
   2 -11   0 3217.64 738.571  14
   2  11   0 2933.39 665.866  19
  -2 -11   0 2556.90 680.755  23
  -2 -11   0 3626.70 702.563   1
   2 -11   0 2704.50 758.846  18
   2 -11   1 73320.4 3618.52  14
  -2 -11  -1 71956.1 3475.17  23
   2  11   1 67057.2 3259.65  19
   2 -11   1 67514.7 3461.75  18
   2 -11   2 10052.9 1315.00   1
  -2 -11  -2 15529.4 1611.98  23
   2 -11   2 14194.3 1582.29  18
   2 -11   3 7000.99 1203.45   1
  -2 -11  -3 10565.6 1411.88  23
   2 -11   3 11539.0 1367.63  18
   2 -11   4 2108.92 692.882   1
  -2 -11  -4 3275.39 848.055  23
   2 -11   5 32740.5 2630.46   1
  -2 -11  -5 69748.2 3789.71  23
  -2 -11  -6 75411.7 3930.26  23
  -2 -11  -6 75478.3 1557.84   7
  -2 -11  -7 46418.3 1646.61  16
  -2  11  -7 39757.8 1530.39   4
   2 -11   7 41229.3 1907.14  11
  -2  11  -7 40408.7 1541.43   5
  -2  11  -7 38372.0 3518.13  21
  -2 -11  -7 46983.4 1268.00   7
  -2  11  -8 10026.9 760.450   4
   2 -11   8 8811.86 897.204  11
  -2 -11  -8 7587.14 1041.01  28
  -2  11  -8 9463.12 755.995   5
  -2 -11  -8 10033.7 794.189  16
  -2 -11  -8 10625.8 635.922   7
  -2  11  -9 543.706 208.554   5
  -2 -11  -9 305.891 149.578   7
  -2  11  -9 383.102 175.517   4
   2 -11   9 498.324 267.628  11
  -2 -11  -9 877.262 538.392  28
  -2 -11  -9 318.383 169.915  16
  -2  11 -10 14846.3 901.552   4
  -2  11 -10 14982.3 915.111   5
  -2 -11 -10 14535.7 958.072  16
  -2 -11 -10 15075.0 763.862   7
  -2 -11 -11 593.993 187.598   7
  -2  11 -11 650.560 166.842   7
  -2 -11 -11 932.325 265.227  16
  -2  11 -12 11167.2 598.738   7
  -2 -11 -12 11084.0 825.728  16
  -2 -11 -12 11043.0 652.754   7
  -2 -11 -13 1974.96 281.543   7
  -2  11 -13 1743.10 229.183   7
  -2 -11 -14 6233.15 464.538   7
  -2 -11 -15 153.898 115.166   7
  -2  11 -16 1890.78 250.558  26
  -2 -11 -16 2688.22 276.851   7
  -2  11 -17 11863.2 541.868  26
  -2 -11 -17 14486.9 581.934   7
   2 -12 -19-15.7744 136.679   9
   2 -12 -18 91.8578 126.808   9
   2  12 -18 198.633 103.608   6
   2  12 -18-60.5383 95.6691   5
   2  12 -17 8407.04 564.239   6
   2  12 -17 8952.06 576.067   5
   2 -12 -17 7023.82 738.291   9
   2  12 -16 873.073 213.667   6
   2 -12 -16 648.527 207.092   9
   2  12 -16 731.486 195.569   5
   2  12 -15 47.9786 149.271   6
   2 -12 -15 6.25090 192.016   9
   2  12 -15 218.400 148.545   5
   2  12 -14 4151.15 466.304   6
   2  12 -14 4287.05 474.859   5
   2 -12 -14 3913.20 625.449   9
   2  12 -13 13622.8 886.849   6
   2  12 -13 14055.3 892.542   5
   2 -12 -13 14248.4 1159.80   9
   2  12 -12 1794.67 331.597   6
   2 -12 -12 1920.22 420.909   9
   2  12 -12 1959.50 358.866   5
   2  12 -11 1080.56 295.360   6
   2 -12 -11 641.945 270.075   9
   2  12 -11 1130.42 275.771   5
   2  12 -10 5046.17 466.929  13
   2  12 -10 4439.22 574.823   6
   2  12 -10 4451.11 556.359   5
   2 -12 -10 4549.71 648.023   9
   2  12 -10 5168.32 628.995  15
   2  12  -9 23231.2 1008.76  13
   2  12  -9 16591.6 1133.33   6
   2  12  -9 17248.0 1118.20   5
   2 -12  -9 21428.3 1326.62   9
   2  12  -9 23184.6 1307.91  15
   2  12  -8 752.393 294.301   6
   2 -12  -8 1198.81 317.184   9
   2  12  -8 926.838 272.953   5
   2  12  -7 215.457 188.135   6
   2 -12  -7 499.432 417.433  22
   2  12  -7 134.211 127.958   5
   2 -12  -6 44299.9 3245.98  22
  -2 -12   6 48388.0 3072.53   1
  -2 -12   5 1334.64 561.549  23
   2 -12  -5 1008.07 486.945  22
  -2 -12   5 1273.74 613.917   1
  -2 -12   4 11757.6 1560.60  23
   2 -12  -4 11695.1 1613.48  22
  -2 -12   4 13814.9 1561.63   1
  -2 -12   3 1000.28 458.478  23
   2 -12  -3 1691.00 645.820  22
  -2 -12   3 1300.31 530.642   1
   2 -12  -2 31127.9 2418.23  14
  -2 -12   2 29977.7 2246.61  23
  -2 -12   2 32932.0 2455.63   1
   2  12  -2 30310.5 2220.37  19
   2 -12  -1 32366.1 2451.61  14
  -2 -12   1 34945.9 2395.17  23
  -2 -12   1 35053.2 2466.90   1
   2  12  -1 32073.4 2271.12  19
   2 -12  -1 31845.8 2639.90  18
   2 -12   0 497.516 238.071  14
  -2 -12   0 664.598 399.056  23
   2  12   0 517.321 274.110  19
   2 -12   0 599.993 324.012  18
  -2 -12   0 320.740 304.977   1
   2 -12   1 24864.4 2171.44  14
   2 -12   1 18613.8 1759.32   1
  -2 -12  -1 25504.1 2095.27  23
   2  12   1 26041.6 2137.55  19
   2 -12   1 25745.7 2225.23  18
   2 -12   2 281.118 346.984   1
  -2 -12  -2-155.743 321.505  23
   2 -12   2-18.6856 243.947  18
   2 -12   3 34028.3 2659.80   1
  -2 -12  -3 65991.2 3404.07  23
   2 -12   4 346.082 353.107   1
  -2 -12  -4 900.295 512.588  23
   2 -12   5 4658.47 676.747  11
  -2 -12  -5 3843.40 996.846  23
  -2 -12  -5 4546.84 399.144   7
  -2 -12  -6 24401.6 1075.81  27
   2 -12   6 24596.5 1500.35  11
  -2 -12  -6 28152.9 970.266   7
  -2 -12  -6 27114.1 1290.10  16
  -2  12  -7 65944.8 1986.63   4
   2 -12   7 62800.7 2428.12  11
  -2  12  -7 64944.9 1990.50   5
  -2 -12  -7 74480.0 2134.70  16
  -2 -12  -7 76288.3 1633.31   7
  -2  12  -8 2128.26 372.724   5
  -2  12  -8 2224.63 383.889   4
   2 -12   8 1855.53 450.810  11
  -2 -12  -8 2665.51 312.261   7
  -2 -12  -8 2342.76 408.340  16
  -2  12  -9 1356.27 315.036   5
  -2 -12  -9 1573.81 266.706   7
  -2  12  -9 1408.83 308.535   4
   2 -12   9 1548.36 438.071  11
  -2 -12  -9 705.982 533.804  28
  -2 -12  -9 1350.38 312.526  16
  -2  12 -10 18129.1 1004.29   4
  -2  12 -10 17941.1 1020.47   5
  -2 -12 -10 19505.8 878.771   7
  -2 -12 -10 18722.1 1114.17  16
  -2 -12 -11 1471.40 274.169   7
  -2  12 -11 1409.15 298.325   4
  -2 -12 -11 1259.33 301.401  16
  -2  12 -11 1553.19 322.645   5
  -2 -12 -12 50.9424 100.326   7
  -2  12 -12-118.027 118.963   7
  -2 -12 -12 95.8120 155.450  16
  -2 -12 -13 670.126 178.530   7
  -2  12 -13 563.358 143.380   7
  -2 -12 -14 12581.1 656.272   7
  -2 -12 -15 3667.76 352.493   7
  -2  12 -16 2807.85 303.890  26
  -2 -12 -16 3783.56 320.953   7
  -2  12 -17 3093.01 277.047  26
  -2 -12 -17 3814.94 298.040   7
   2 -13 -19 2449.12 336.647   9
   2  13 -18 4658.29 371.152   6
   2  13 -18 4760.24 379.327   5
   2 -13 -18 3960.31 477.994   9
   2  13 -17 8271.56 538.952   6
   2  13 -17 8694.48 548.198   5
   2 -13 -17 7442.71 711.432   9
   2  13 -16 3371.37 373.814   6
   2  13 -16 3275.96 362.591   5
   2 -13 -16 2765.47 463.969   9
   2  13 -15 3906.31 431.273   6
   2  13 -15 4099.26 446.172   5
   2 -13 -15 3862.96 561.697   9
   2  13 -14 1401.35 278.847   6
   2 -13 -14 1064.03 341.907   9
   2  13 -14 1440.11 274.706   5
   2  13 -13 2107.33 348.666   6
   2 -13 -13 1876.12 430.260   9
   2  13 -13 2498.16 375.350   5
   2  13 -12 1060.04 279.046   6
   2 -13 -12 870.336 342.387   9
   2  13 -12 1072.27 278.463   5
   2  13 -11 119.610 165.779   6
   2 -13 -11 458.330 233.854   9
   2  13 -11 553.745 208.978   5
   2  13 -10 22900.8 1018.42  13
   2  13 -10 18801.2 1157.32   6
   2  13 -10 19194.4 1141.33   5
   2 -13 -10 19417.0 1330.36   9
   2  13 -10 22847.1 1333.09  15
   2  13  -9 11978.6 953.820   6
   2  13  -9 12568.5 951.575   5
   2 -13  -9 14150.9 1094.47   9
   2  13  -8 973.400 336.959   6
   2 -13  -8 1059.34 309.083   9
   2  13  -8 685.803 333.253   5
   2  13  -7 5011.43 645.864   6
   2  13  -7 4609.37 586.451   5
  -2 -13   6 14294.8 739.759  12
   2  13  -6 8786.18 790.806   6
   2  13  -6 7865.09 747.264   5
   2 -13  -6 12864.6 1775.58  22
  -2 -13   5 60141.6 3541.83  23
   2 -13  -5 54441.4 3635.22  22
  -2 -13   5 59320.7 3493.50   1
  -2 -13   4 993.414 460.614   1
  -2 -13   4 1114.93 510.221  23
   2 -13  -4 390.763 470.434  22
  -2 -13   3 809.511 566.687   1
  -2 -13   3 471.083 337.946  23
   2 -13  -3 588.350 358.194  22
  -2 -13   2 1820.13 604.486   1
   2 -13  -2 1317.37 474.194  14
  -2 -13   2 844.240 370.601  23
   2 -13  -2 1506.09 597.785  22
   2 -13  -1 26848.6 2330.88  14
  -2 -13   1 30826.0 2324.36  23
  -2 -13   1 26163.6 2421.70   1
   2 -13   0 327.158 347.108  14
  -2 -13   0 310.179 308.573  23
   2 -13   1 1077.07 490.975  14
   2 -13   1 682.933 383.841   1
  -2 -13  -1 268.358 317.292  23
   2 -13   1 1096.50 587.061  18
   2 -13   2 354.308 330.098  14
   2 -13   2-110.117 228.297   1
  -2 -13  -2-86.8717 304.065  23
   2 -13   2 592.385 374.377  18
   2 -13   3 5135.46 763.170  11
  -2 -13  -3 6479.82 1107.36  23
   2 -13   3 3780.42 966.303   1
  -2 -13  -4 11490.8 854.688  12
   2 -13   4 9874.55 992.329  11
  -2 -13  -4 9605.81 968.408  28
  -2 -13  -4 10944.7 706.880  27
  -2 -13  -4 12560.5 1643.52  23
  -2 -13  -5 19209.2 1044.73  12
   2 -13   5 15825.7 1252.94  11
  -2 -13  -5 17997.8 1407.47  28
  -2 -13  -5 17807.3 920.557  27
  -2 -13  -5 18363.5 793.221   7
  -2  13  -6 7092.96 665.428   4
   2 -13   6 6447.98 817.528  11
  -2 -13  -6 6996.71 607.568  27
  -2  13  -6 6458.71 649.962   5
  -2 -13  -6 7446.49 705.605  16
  -2 -13  -6 7377.85 506.706   7
  -2  13  -7 614.276 212.222   5
  -2 -13  -7 923.558 199.967   7
  -2  13  -7 586.550 221.840   4
   2 -13   7 535.173 292.957  11
  -2 -13  -7 947.563 446.910  28
  -2 -13  -7 708.583 255.556  16
  -2  13  -8 308.073 201.082   5
  -2 -13  -8 431.705 153.607   7
  -2  13  -8 317.080 140.866   4
   2 -13   8 395.823 263.963  11
  -2 -13  -8 381.234 549.644  28
  -2 -13  -8 346.331 163.692  16
  -2 -13  -9 1752.87 265.091   7
  -2  13  -9 1474.77 321.782   4
   2 -13   9 1373.75 369.952  11
  -2 -13  -9 1843.89 601.465  28
  -2 -13  -9 1748.97 354.760  16
  -2  13  -9 1375.71 300.398   5
  -2  13 -10 4915.54 534.915   4
  -2 -13 -10 5535.33 607.356  16
  -2 -13 -10 4293.93 906.954  28
  -2  13 -10 4921.69 527.042   5
  -2 -13 -10 5436.18 471.292   7
  -2  13 -11 28853.5 1230.47   4
  -2 -13 -11 31674.4 1106.06   7
  -2  13 -11 29581.4 1244.19   5
  -2 -13 -11 33302.2 1432.66  16
  -2  13 -12 4694.77 374.986   7
  -2  13 -12 4821.02 478.712   5
  -2 -13 -12 5858.00 579.599  16
  -2 -13 -12 5147.41 441.017   7
  -2 -13 -13 18155.3 800.066   7
  -2 -13 -14 1038.03 218.814   7
  -2 -13 -15 14355.5 667.903   7
  -2  13 -16 2865.64 292.098  26
  -2 -13 -16 3305.90 289.810   7
  -2 -13 -17 247.906 109.417   7
  -2  13 -17 275.029 98.9278  26
   2  14 -18 10389.0 520.725   6
   2  14 -18 10546.9 528.183   5
   2 -14 -18 9711.42 681.284   9
   2  14 -17 2913.79 310.857   6
   2  14 -17 3436.83 335.658   5
   2 -14 -17 2248.91 383.847   9
   2  14 -16 4865.25 425.978   6
   2  14 -16 4924.00 427.686   5
   2 -14 -16 3900.07 541.820   9
   2  14 -15 1094.00 223.812   6
   2 -14 -15 938.280 290.836   9
   2  14 -15 1030.56 240.410   5
   2  14 -14 4379.65 463.365   6
   2  14 -14 4548.77 461.981   5
   2 -14 -14 4356.82 620.211   9
   2  14 -13 218.670 162.408   6
   2 -14 -13 148.299 188.119   9
   2  14 -13 179.928 164.104   5
   2  14 -12 1883.75 356.294   6
   2 -14 -12 1760.59 398.599   9
   2  14 -12 2128.65 377.422   5
   2  14 -11 23607.4 1227.53   6
   2  14 -11 23809.4 1225.28   5
   2 -14 -11 24199.6 1486.71   9
   2  14 -10 86.2008 156.651  15
   2  14 -10 61.2195 95.4168  13
   2  14 -10 320.997 196.000   6
   2 -14 -10 1.01688 172.574   9
   2  14 -10-38.0277 158.966   5
   2  14  -9 543.331 243.805   6
   2 -14  -9 445.812 202.001   9
   2  14  -9 482.264 242.554   5
   2  14  -8 13307.1 1035.01   6
   2  14  -8 12579.4 994.411   5
   2  14  -7 34655.2 1678.53   6
   2  14  -7 34270.2 1624.28   5
  -2 -14   6 9397.05 612.023  12
   2  14  -6 6016.51 666.552   6
   2  14  -6 5300.74 609.715   5
   2 -14  -6 7948.60 761.144   9
  -2 -14   5 3306.04 374.275  12
   2  14  -5 2452.97 406.152   6
   2  14  -5 2195.37 387.210   5
  -2 -14   4 19469.6 904.402  12
  -2 -14   4 18114.3 1940.22  23
   2 -14  -4 16662.1 1981.71  22
  -2 -14   3 47439.8 1460.33  12
  -2 -14   3 46526.1 2919.65  23
   2 -14  -3 43197.4 3162.89  22
  -2 -14   3 41762.3 3072.68   1
   2 -14  -2 11827.5 1661.94  14
  -2 -14   2 16428.0 885.719  12
  -2 -14   2 13070.4 1602.23  23
   2 -14  -2 13025.6 1709.33  22
  -2 -14   2 13721.3 1750.00   1
   2 -14  -1 378.220 363.996  14
  -2 -14   1 1007.92 313.030  12
  -2 -14   1 328.914 248.944  23
   2 -14  -1 799.660 523.426  22
   2 -14   0 257.694 214.328  14
  -2 -14   0 768.538 271.465  12
   2 -14   0 434.968 288.018  11
  -2 -14   0 1011.06 560.680  23
   2 -14   1 37625.7 2873.21  14
  -2 -14  -1 37153.1 1560.75  12
   2 -14   1 29778.1 1716.55  11
   2 -14   1 27105.8 2301.57   1
  -2 -14  -1 43263.8 2942.53  23
   2 -14   2 19904.9 2091.22  14
  -2 -14  -2 15632.2 1050.28  12
   2 -14   2 17323.9 1327.21  11
  -2 -14  -2 19583.9 944.704  27
  -2 -14  -2 22954.5 2149.54  23
  -2 -14  -3 1165.76 323.387  12
   2 -14   3 1592.00 426.675  11
  -2 -14  -3 1765.93 572.806  28
  -2 -14  -3 1914.23 303.830  27
  -2 -14  -4 481.758 200.088  12
  -2 -14  -4 392.219 185.102  27
   2 -14   4 137.802 222.147  11
  -2 -14  -4 806.554 641.529  28
  -2 -14  -5 13178.7 835.138  27
  -2 -14  -5 14001.6 935.654  12
   2 -14   5 11803.2 1111.87  11
  -2 -14  -5 14154.4 1297.69  28
  -2 -14  -5 14550.1 707.465   7
  -2  14  -6 877.064 237.708   5
  -2 -14  -6 503.035 145.035   7
  -2  14  -6 678.081 201.355   4
  -2 -14  -6 888.190 274.954  12
   2 -14   6 492.516 308.771  11
  -2 -14  -6 586.537 454.006  28
  -2 -14  -6 613.149 194.580  27
  -2 -14  -6 442.714 258.857  16
  -2  14  -7 21158.6 1144.00   4
   2 -14   7 19767.6 1434.18  11
  -2  14  -7 20998.4 1143.99   5
  -2 -14  -7 22325.5 936.504   7
  -2 -14  -7 23302.7 1248.80  16
  -2  14  -8 992.004 264.370   5
  -2 -14  -8 1034.39 228.501   7
  -2  14  -8 721.571 226.223   4
   2 -14   8 815.656 337.470  11
  -2 -14  -8 889.772 287.428  16
  -2  14  -9 12223.4 856.307   4
   2 -14   9 13137.2 1073.37  11
  -2 -14  -9 12803.6 1291.24  28
  -2  14  -9 12373.6 868.966   5
  -2 -14  -9 14559.8 976.858  16
  -2 -14  -9 13851.6 755.503   7
  -2  14 -10 12077.9 810.456   4
   2 -14  10 11573.4 959.343  11
  -2  14 -10 11814.7 805.206   5
  -2 -14 -10 12016.0 893.700  16
  -2 -14 -10 12893.6 714.842   7
  -2  14 -11 2384.85 367.904   4
  -2 -14 -11 2450.14 339.930   7
  -2 -14 -11 2730.96 416.031  16
  -2  14 -11 2493.27 356.787   5
  -2  14 -12 2420.50 277.862   7
  -2 -14 -12 2770.48 332.231   7
  -2 -14 -12 2414.51 387.616  16
  -2  14 -12 2347.83 333.168   5
  -2 -14 -13 13086.1 688.361   7
  -2 -14 -14 11959.9 621.258   7
  -2  14 -15 2235.18 270.711  26
  -2 -14 -15 2547.56 275.030   7
  -2  14 -16 4404.24 341.212  26
  -2 -14 -16 5089.74 358.748   7
   2 -15 -18 964.851 223.833   9
   2  15 -17 1917.12 242.242   6
   2  15 -17 2149.99 254.804   5
   2 -15 -17 1587.35 289.973   9
   2  15 -16 862.674 190.984   6
   2 -15 -16 756.383 234.879   9
   2  15 -16 828.115 192.462   5
   2  15 -15 15949.1 794.335   6
   2  15 -15 16399.3 805.628   5
   2 -15 -15 14438.1 1052.49   9
   2  15 -14 434.476 163.933   6
   2 -15 -14 538.554 225.249   9
   2  15 -14 495.744 193.410   5
   2  15 -13 3554.26 433.416   6
   2  15 -13 3617.05 424.353   5
   2 -15 -13 3468.81 559.471   9
   2  15 -12 445.002 215.753   6
   2 -15 -12 514.340 262.380   9
   2  15 -12 277.451 174.198   5
   2  15 -11 74226.0 2119.64   6
   2  15 -11 73445.6 2100.11   5
   2 -15 -11 75201.3 2621.92   9
   2  15 -10 110.368 138.854  15
   2  15 -10 97.8758 175.154   5
   2  15 -10 113.579 98.6831  13
   2  15 -10 418.244 238.222   6
   2 -15 -10-96.5226 145.862   9
   2  15  -9 425.099 213.182   6
   2 -15  -9 701.651 288.402   9
   2  15  -9 735.751 255.122   5
   2  15  -8 18821.7 1176.30   6
   2  15  -8 19375.8 1157.13   5
   2  15  -7 1467.09 374.982   6
   2 -15  -7 1599.82 359.534   9
   2  15  -7 1159.40 304.575   5
  -2 -15   6 946.434 229.291  12
   2  15  -6 643.863 291.233   6
   2 -15  -6 684.898 262.885   9
   2  15  -6 235.015 143.521   5
  -2 -15   5 2754.26 364.561  12
   2  15  -5 2528.95 427.563   6
   2  15  -5 2189.38 387.081   5
  -2 -15   4 26577.9 1086.69  12
  -2 -15   3 713.744 231.123  12
   2 -15  -3 113.461 343.292  22
  -2 -15   2 15707.9 879.897  12
   2 -15  -2 11554.7 1075.42  11
  -2 -15   1 143.626 165.839  12
   2 -15  -1 258.784 236.704  11
  -2 -15   0 7495.39 648.931  12
   2 -15   0 4858.13 738.379  11
  -2 -15  -1 79903.3 2318.12  12
   2 -15   1 62617.4 2546.72  11
  -2 -15  -2 3577.96 563.753  12
   2 -15   2 3790.45 653.457  11
  -2 -15  -2 4288.49 465.436  27
  -2 -15  -3 2027.55 409.168  12
   2 -15   3 1879.98 489.504  11
  -2 -15  -3 2261.61 334.743  27
  -2 -15  -4 13905.7 946.328  12
   2 -15   4 13189.0 1195.01  11
  -2 -15  -4 13214.3 832.493  27
  -2  15  -5 50660.5 1844.62   4
  -2 -15  -5 50305.2 1842.36  12
   2 -15   5 47467.3 2215.88  11
  -2 -15  -5 49481.1 1619.14  27
  -2  15  -5 50503.5 1831.49   5
  -2 -15  -5 54464.6 1367.39   7
  -2  15  -6 124.348 157.547   5
  -2 -15  -6 90.1557 132.100   7
  -2  15  -6 37.0993 125.647   4
  -2 -15  -6 195.039 253.862  12
   2 -15   6-78.6306 187.960  11
  -2 -15  -6 179.151 416.052  28
  -2 -15  -6 7.87475 122.572  27
  -2 -15  -6-255.176 217.938  16
  -2 -15  -7 4203.14 419.788   7
  -2  15  -7 4167.57 510.304   4
   2 -15   7 4634.32 674.979  11
  -2 -15  -7 3471.61 877.794  28
  -2  15  -7 4621.35 547.645   5
  -2 -15  -7 3914.24 567.514  16
  -2  15  -8 33821.4 1413.17   4
   2 -15   8 35837.0 1788.20  11
  -2 -15  -8 36666.7 1556.29  16
  -2  15  -8 32890.1 1416.24   5
  -2 -15  -8 35743.2 1207.38   7
  -2  15  -9 11368.9 803.780   4
   2 -15   9 12972.6 1012.27  11
  -2  15  -9 11080.0 818.075   5
  -2 -15  -9 13678.7 727.546   7
  -2 -15  -9 12955.5 917.349  16
  -2  15 -10 5006.38 533.300   4
   2 -15  10 5926.71 651.864  11
  -2 -15 -10 5827.93 827.253  28
  -2  15 -10 5037.75 539.861   5
  -2 -15 -10 6044.88 498.706   7
  -2 -15 -10 5997.51 622.975  16
  -2 -15 -11 2390.97 408.390  16
  -2  15 -11 2503.41 370.202   5
  -2 -15 -11 3183.47 356.666   7
  -2  15 -12 15652.8 824.381   5
  -2 -15 -12 17418.7 825.359   7
  -2 -15 -12 16846.6 987.767  16
  -2 -15 -13 370.603 147.223   7
  -2  15 -13 499.105 155.881   5
  -2 -15 -14 9221.60 535.975   7
  -2 -15 -15 160.892 112.245   7
  -2  15 -15-3.90372 86.0393  26
  -2  15 -16 2878.81 265.884  26
  -2 -15 -16 3704.07 294.836   7
   2  16 -17 9256.83 493.108   6
   2  16 -17 9737.19 499.312   5
   2 -16 -17 8721.62 654.407   9
   2  16 -16 12104.3 616.814   6
   2  16 -16 12104.7 612.752   5
   2 -16 -16 10539.8 822.896   9
   2  16 -15 991.600 218.818   6
   2 -16 -15 706.310 267.616   9
   2  16 -15 1255.12 228.793   5
   2  16 -14 45136.0 1363.08   6
   2  16 -14 45763.4 1363.25   5
   2 -16 -14 44528.2 1851.06   9
   2  16 -13 4306.73 453.046   6
   2  16 -13 4567.84 470.103   5
   2 -16 -13 4629.90 629.506   9
   2  16 -12 27073.3 1182.02   6
   2  16 -12 27260.5 1173.66   5
   2 -16 -12 27064.6 1542.55   9
   2  16 -11 18462.9 1021.94   6
   2  16 -11 19165.3 1033.28   5
   2 -16 -11 18225.1 1266.43   9
   2  16 -10 22601.1 1020.52  13
   2  16 -10 22489.6 1183.99   6
   2  16 -10 22972.9 1172.31   5
   2 -16 -10 21849.5 1386.63   9
   2  16 -10 22698.8 1334.59  15
   2  16  -9 7574.39 708.268   6
   2  16  -9 7155.01 678.821   5
   2 -16  -9 8158.67 841.559   9
   2  16  -8 7272.60 716.376   6
   2  16  -8 7251.25 704.659   5
   2 -16  -8 8826.73 879.118   9
   2  16  -7 7083.16 715.883   6
   2  16  -7 7644.61 702.659   5
   2 -16  -7 9068.98 841.221   9
  -2 -16   6-112.864 157.235  12
   2  16  -6 444.093 215.004   6
   2 -16  -6 34.0060 124.456   9
   2  16  -6 218.415 139.938   5
  -2 -16   5 9754.22 658.776  12
   2 -16  -5 9908.29 826.600   9
  -2 -16   4 9395.18 653.739  12
  -2 -16   3 856.748 262.100  12
  -2 -16   2 41966.8 1442.38  12
   2 -16  -2 31612.3 1755.78  11
  -2 -16   1 34647.8 1401.48  12
   2 -16  -1 28202.1 1684.24  11
  -2 -16   0 25294.9 1257.54  12
   2 -16   0 18043.1 1385.37  11
  -2 -16  -1 6187.32 701.451  12
   2 -16   1 6855.71 855.575  11
  -2 -16  -1 6291.48 575.064  27
  -2 -16  -2 35338.8 1564.96  12
   2 -16   2 33090.2 1836.57  11
  -2 -16  -2 35486.6 1341.75  27
  -2 -16  -3 4123.03 564.358  12
   2 -16   3 3907.40 652.175  11
  -2 -16  -3 3983.44 462.313  27
  -2  16  -4 45010.3 1783.87   4
  -2 -16  -4 44693.3 1758.57  12
   2 -16   4 42706.6 2107.60  11
  -2 -16  -4 43853.0 1533.82  27
  -2  16  -4 45794.3 1807.16   5
  -2  16  -5 1467.17 325.612   5
  -2 -16  -5 1683.38 262.100   7
  -2  16  -5 1621.82 362.405   4
  -2 -16  -5 1543.28 365.682  12
   2 -16   5 1645.75 484.013  11
  -2 -16  -5 624.982 507.748  28
  -2 -16  -5 1452.20 313.204  27
  -2  16  -6 7699.68 720.824   4
  -2 -16  -6 8235.76 723.696  12
   2 -16   6 8306.49 913.672  11
  -2 -16  -6 7505.48 654.616  27
  -2  16  -6 7260.77 711.129   5
  -2 -16  -6 8342.81 560.458   7
  -2 -16  -6 7622.35 748.822  16
  -2  16  -7 7969.47 741.238   4
   2 -16   7 9314.46 931.595  11
  -2  16  -7 8018.15 723.882   5
  -2 -16  -7 9489.09 615.687   7
  -2 -16  -7 8886.97 817.674  16
  -2  16  -8 32951.1 1394.24   4
   2 -16   8 35923.4 1735.94  11
  -2 -16  -8 35562.0 1877.05  28
  -2  16  -8 32509.6 1391.93   5
  -2 -16  -8 37537.0 1217.49   7
  -2 -16  -8 34976.2 1519.42  16
  -2 -16  -9 350.847 159.821   7
  -2  16  -9 267.954 174.128   4
   2 -16   9 231.306 213.909  11
  -2 -16  -9 762.387 512.245  28
  -2 -16  -9 457.195 172.768  16
  -2  16  -9 262.322 184.265   5
  -2 -16 -10 319.126 148.663   7
  -2  16 -10 100.830 178.346   4
   2 -16  10 121.704 150.619  11
  -2 -16 -10-51.1706 151.929  16
  -2  16 -10-113.681 110.685   5
  -2 -16 -11 1287.09 248.594   7
  -2 -16 -11 1382.16 305.141  16
  -2  16 -11 1195.48 250.316   5
  -2  16 -12 2691.38 338.052   5
  -2 -16 -12 2721.01 312.180   7
  -2 -16 -12 2580.24 383.659  16
  -2 -16 -13 877.907 191.250   7
  -2  16 -13 542.192 164.899   5
  -2 -16 -14 875.552 183.292   7
  -2  16 -14 853.861 177.227  26
  -2  16 -15 1510.88 214.770  26
  -2 -16 -15 1819.73 222.183   7
  -2  16 -16 8114.18 403.583  26
   2  17 -17 232.281 98.5910   6
   2 -17 -17 208.830 130.572   9
   2  17 -17 346.667 94.1613   5
   2  17 -16 692.255 150.319   6
   2 -17 -16 668.679 238.807   9
   2  17 -16 686.556 162.621   5
   2  17 -15 9183.46 546.182   6
   2  17 -15 9142.34 545.258   5
   2 -17 -15 8679.46 745.057   9
   2  17 -14 1653.13 256.384   6
   2 -17 -14 1742.98 384.591   9
   2  17 -14 1724.20 256.194   5
   2  17 -13 2795.14 349.174   6
   2  17 -13 2774.82 356.145   5
   2 -17 -13 2993.44 497.425   9
   2  17 -12 11004.6 731.086   6
   2  17 -12 10810.8 722.216   5
   2 -17 -12 10887.2 957.153   9
   2  17 -11 4297.07 483.819   6
   2  17 -11 4565.74 491.379   5
   2 -17 -11 4094.34 596.000   9
   2  17 -10 2508.68 336.188  13
   2  17 -10 2384.08 393.287   6
   2 -17 -10 2734.23 510.566   9
   2  17 -10 2600.84 391.701   5
   2  17 -10 2827.52 480.018  15
   2  17  -9 15625.6 986.187   6
   2  17  -9 15806.8 968.616   5
   2 -17  -9 15955.9 1165.25   9
   2  17  -8 12632.3 882.683   6
   2  17  -8 12467.6 861.231   5
   2 -17  -8 13031.9 1039.00   9
   2  17  -7 267.968 202.034   6
   2 -17  -7 56.0554 135.834   9
   2  17  -7-77.9214 183.050   5
  -2 -17   6 140.128 117.013  12
   2  17  -6 72.3592 160.014   6
   2 -17  -6-146.624 212.598   9
   2  17  -6 79.8836 136.351   5
  -2 -17   5 131577. 2338.85  12
   2 -17  -5 132658. 3065.70   9
   2 -17  -4 27090.2 1396.71   9
  -2 -17   4 28386.9 1102.45  12
  -2 -17   3 26222.2 1155.94  12
  -2 -17   2 20939.2 1060.35  12
   2 -17  -2 19823.2 1329.18  11
  -2 -17   1 17612.6 978.847  12
   2 -17  -1 16030.1 1233.69  11
  -2 -17   0 3414.65 475.688  12
   2 -17   0 3404.16 563.880  11
  -2 -17  -1 28745.1 1365.60  12
   2 -17   1 24378.5 1592.39  11
  -2 -17  -1 24906.2 1159.77  27
  -2 -17  -2 19266.9 1190.49  12
   2 -17   2 18930.5 1396.10  11
  -2 -17  -2 17833.3 986.386  27
  -2  17  -3 341.628 213.918   5
  -2  17  -3 1075.27 310.064   4
  -2 -17  -3 418.680 252.864  12
   2 -17   3 23.8729 202.651  11
  -2 -17  -3 1097.77 466.503  28
  -2 -17  -3 252.215 134.302  27
  -2  17  -4 7695.80 752.069   4
  -2 -17  -4 6970.17 739.495  12
   2 -17   4 7526.14 897.059  11
  -2 -17  -4 7614.78 655.385  27
  -2  17  -4 7733.30 758.804   5
  -2  17  -5 2155.88 407.647   5
  -2  17  -5 2228.28 424.288   4
  -2 -17  -5 2682.64 460.557  12
   2 -17   5 2229.03 495.238  11
  -2 -17  -5 2924.60 701.411  28
  -2 -17  -5 2309.46 372.012  27
  -2 -17  -5 2520.37 296.441   7
  -2  17  -6 49.1653 183.773   5
  -2 -17  -6 309.950 154.072   7
  -2  17  -6 235.132 159.105   4
  -2 -17  -6 229.761 218.025  12
  -2 -17  -6 386.047 213.585  27
   2 -17   6 76.8652 182.380  11
  -2 -17  -6 137.260 120.800  16
  -2  17  -7 28602.8 1332.51   4
  -2 -17  -7 31806.5 1318.73  12
   2 -17   7 32318.0 1651.37  11
  -2  17  -7 28766.0 1339.57   5
  -2 -17  -7 31921.1 1108.80   7
  -2 -17  -7 29928.7 1424.17  16
  -2  17  -8 15732.6 970.707   4
   2 -17   8 18058.6 1216.47  11
  -2  17  -8 15942.7 970.213   5
  -2 -17  -8 17942.5 826.014   7
  -2 -17  -8 16029.7 1039.60  16
  -2 -17  -9 438.642 143.612   7
  -2  17  -9 492.217 222.139   4
   2 -17   9 776.758 273.507  11
  -2 -17  -9 817.969 583.956  28
  -2 -17  -9 428.210 172.481  16
  -2  17  -9 517.777 201.064   5
  -2 -17 -10 161.692 121.861   7
  -2  17 -10 44.5730 142.909   4
   2 -17  10 211.730 168.059  11
  -2 -17 -10-43.7056 116.473  16
  -2  17 -10-12.2278 108.160   5
  -2 -17 -11 54226.4 1381.24   7
  -2 -17 -11 51922.3 1659.58  16
  -2  17 -12 13327.1 713.079   5
  -2 -17 -12 15760.1 726.081   7
  -2 -17 -12 14597.6 849.306  16
  -2  17 -13 17249.0 748.017   5
  -2 -17 -13 20863.7 806.257   7
  -2  17 -14 3947.05 341.827  26
  -2 -17 -14 4407.96 353.267   7
  -2 -17 -15 671.526 134.591   7
  -2  17 -15 623.920 137.545  26
   2  18 -16 1130.76 187.429   6
   2 -18 -16 868.894 226.246   9
   2  18 -16 1310.99 192.019   5
   2  18 -15 248.106 121.096   6
   2 -18 -15 217.770 155.011   9
   2  18 -15 356.820 121.787   5
   2  18 -14 155.091 81.8464   6
   2 -18 -14 185.331 174.206   9
   2  18 -14 462.865 146.624   5
   2  18 -13 64.7528 96.1304   6
   2  18 -13 71.1113 95.1786   5
   2  18 -12 24647.6 1028.36   6
   2  18 -12 25078.4 1033.78   5
   2 -18 -12 25954.9 1437.28   9
   2  18 -11 227.152 163.138   6
   2 -18 -11 100.128 196.187   9
   2  18 -11 431.121 191.638   5
   2  18 -10 10643.2 671.764  13
   2  18 -10 10153.7 732.399   6
   2  18 -10 10740.4 746.215   5
   2 -18 -10 10861.9 978.802   9
   2  18 -10 11592.2 892.339  15
   2  18  -9 463.520 218.857   6
   2 -18  -9 266.323 204.068   9
   2  18  -9 377.241 181.114   5
   2  18  -8 54573.4 1746.85   6
   2  18  -8 54522.7 1744.34   5
   2 -18  -8 53619.5 2091.43   9
   2  18  -7 8330.51 688.776   6
   2  18  -7 8450.51 682.203   5
   2 -18  -7 8014.60 802.924   9
   2 -18  -7 7110.94 532.707   8
  -2 -18   6 24632.5 997.995  12
   2  18  -6 25648.3 1204.73   6
   2 -18  -6 24699.1 1380.83   9
   2 -18  -6 23605.7 950.777   8
  -2 -18   5 498.370 211.391  12
   2 -18  -5 631.138 284.756   9
  -2 -18   4 39530.9 1337.75  12
   2 -18  -4 41244.3 1708.67   9
  -2 -18   3 40763.2 1357.53  12
  -2 -18   2 41703.9 1407.97  12
   2 -18  -2 38018.5 1811.13  11
  -2 -18   1 2628.16 404.777  12
   2 -18  -1 2175.55 508.102  11
  -2 -18   0 995.368 274.733  27
  -2 -18   0 880.791 254.640  12
   2 -18   0 762.981 310.209  11
  -2 -18  -1 1524.25 393.448  12
   2 -18   1 1687.58 447.571  11
  -2 -18  -1 1264.79 261.076  27
  -2  18  -2 3781.87 552.701   5
  -2  18  -2 3973.82 543.336   4
  -2 -18  -2 3607.20 492.198  12
   2 -18   2 3571.89 596.344  11
  -2 -18  -2 3185.65 438.996  27
  -2  18  -3 1977.08 416.093   5
  -2  18  -3 2899.53 468.433   4
  -2 -18  -3 2633.13 435.392  12
   2 -18   3 2609.55 533.916  11
  -2 -18  -3 2157.97 376.862  27
  -2  18  -4 2435.87 459.806   5
  -2  18  -4 2355.57 439.137   4
  -2 -18  -4 2632.64 489.270  12
   2 -18   4 1863.29 408.860  11
  -2 -18  -4 3543.84 723.030  28
  -2 -18  -4 2624.79 389.000  27
  -2  18  -5 6834.84 688.456   4
  -2 -18  -5 6065.26 653.707  12
   2 -18   5 6911.97 787.625  11
  -2 -18  -5 8705.03 975.837  28
  -2 -18  -5 6275.27 603.411  27
  -2  18  -5 6626.28 679.232   5
  -2 -18  -5 6612.75 492.483   7
  -2  18  -6 510.992 235.907   5
  -2 -18  -6 695.716 176.874   7
  -2  18  -6 795.944 270.797   4
  -2 -18  -6 956.868 247.280  12
   2 -18   6 772.464 269.830  11
  -2 -18  -6 1161.90 524.828  28
  -2 -18  -6 737.415 262.860  16
  -2  18  -7 3268.00 473.278   4
  -2 -18  -7 3648.14 460.979  12
   2 -18   7 3633.32 541.791  11
  -2 -18  -7 2863.50 702.437  28
  -2  18  -7 3516.49 492.188   5
  -2 -18  -7 3757.21 371.976   7
  -2 -18  -7 3063.13 459.204  16
  -2  18  -8 17137.5 993.697   4
   2 -18   8 19649.0 1239.01  11
  -2  18  -8 17489.0 1000.23   5
  -2 -18  -8 21277.9 878.698   7
  -2 -18  -8 19948.6 1127.52  16
  -2  18  -9 19861.7 1028.74   4
   2 -18   9 22843.8 1231.31  11
  -2  18  -9 19469.7 1010.28   5
  -2 -18  -9 23652.7 932.725   7
  -2 -18  -9 21751.0 1151.69  16
   2 -18  10 24184.7 1205.80  11
  -2  18 -10 23629.8 1050.55   5
  -2 -18 -10 28494.6 998.780   7
  -2 -18 -10 26650.6 1210.21  16
  -2 -18 -11 1758.87 254.835   7
  -2 -18 -11 1566.35 304.801  16
  -2  18 -11 1181.70 236.636   5
  -2 -18 -12 762.085 179.789   7
  -2 -18 -12 736.441 205.294  16
  -2  18 -12 359.268 137.740   5
  -2 -18 -13 560.593 149.291   7
  -2  18 -13 501.694 147.471  26
  -2  18 -13 589.838 139.635   5
  -2  18 -14 31322.4 880.266  26
  -2 -18 -14 37026.9 916.942   7
   2  19 -15 973.976 161.285   6
   2 -19 -15 809.734 209.108   9
   2  19 -15 929.744 159.911   5
   2  19 -14 5321.51 403.545   6
   2  19 -14 5398.75 402.412   5
   2 -19 -14 5090.89 562.459   9
   2  19 -13 514.861 146.624   6
   2  19 -13 520.784 148.160   5
   2  19 -12 917.513 193.569   6
   2 -19 -12 458.688 186.475   9
   2  19 -12 894.047 198.603   5
   2  19 -11 233.613 144.013   6
   2  19 -11 174.497 136.289   5
   2  19 -10 2944.94 350.785  13
   2  19 -10 3195.09 392.407   6
   2  19 -10 3205.63 390.791   5
   2 -19 -10 2582.52 448.644   9
   2  19 -10 2997.62 445.012  15
   2  19  -9 31747.7 1242.68   6
   2  19  -9 32456.3 1249.41   5
   2 -19  -9 32151.3 1613.20   9
   2  19  -8 7586.53 629.591   6
   2  19  -8 7409.54 632.187   5
   2 -19  -8 7839.11 809.492   9
   2  19  -7 240.499 157.034   6
   2 -19  -7 206.418 249.284   9
   2  19  -7 0.17080 109.491   5
   2 -19  -7 50.0475 110.663   8
  -2 -19   6 90.4684 125.252  12
   2 -19  -6-114.551 95.0643   8
  -2 -19   5 28835.9 1075.80  12
   2 -19  -5 29280.9 1465.27   9
  -2 -19   4 585.629 210.654  12
  -2 -19   3 770.508 234.064  12
  -2 -19   2 38502.5 1342.41  12
   2 -19  -2 35079.1 1736.39  11
  -2  19   1 22708.8 1304.79   4
  -2 -19   1 21756.3 1052.25  12
   2 -19  -1 20170.3 1318.78  11
  -2  19   1 22255.2 1310.77   5
  -2  19   0 6357.68 736.766   4
  -2 -19   0 5690.43 531.228  12
   2 -19   0 5243.82 701.515  11
  -2 -19   0 4424.08 496.792  27
  -2  19   0 5843.76 690.394   5
  -2  19  -1 15522.7 1068.82   4
  -2 -19  -1 15383.0 967.001  12
   2 -19   1 14611.8 1185.00  11
  -2 -19  -1 13865.4 882.424  27
  -2  19  -1 16034.3 1096.63   5
  -2  19  -2 74390.6 2343.13   4
  -2 -19  -2 72815.7 2086.22  12
   2 -19   2 69016.6 2557.02  11
  -2 -19  -2 67000.6 1923.19  27
  -2  19  -2 75013.1 2368.91   5
  -2  19  -3 850.567 291.618   5
  -2  19  -3 987.018 332.645   4
  -2 -19  -3 919.943 284.894  12
   2 -19   3 1118.42 376.485  11
  -2 -19  -3 476.862 180.109  27
  -2  19  -4 14799.6 1034.47   4
  -2 -19  -4 15340.9 987.163  12
   2 -19   4 14461.9 1168.13  11
  -2 -19  -4 13248.5 876.738  27
  -2  19  -4 14444.3 1027.56   5
  -2  19  -5 11928.7 881.917   4
  -2 -19  -5 11622.8 827.735  12
   2 -19   5 10708.2 1014.91  11
  -2 -19  -5 11113.0 813.504  27
  -2  19  -5 11522.8 900.200   5
  -2 -19  -5 11981.0 947.345  16
  -2  19  -6 40209.0 1587.18   4
  -2 -19  -6 40871.2 1522.93  12
   2 -19   6 42114.1 1916.61  11
  -2  19  -6 40551.8 1609.79   5
  -2 -19  -6 43791.6 1248.35   7
  -2 -19  -6 39228.5 1624.96  16
  -2  19  -7 9711.25 756.075   4
  -2 -19  -7 10946.6 735.330  12
   2 -19   7 9225.91 896.845  11
  -2  19  -7 9823.57 768.648   5
  -2 -19  -7 10828.7 615.523   7
  -2 -19  -7 9690.20 792.624  16
  -2  19  -8 6576.20 615.477   4
   2 -19   8 6744.96 737.438  11
  -2  19  -8 6084.48 595.738   5
  -2 -19  -8 7314.02 508.732   7
  -2  19  -9 3058.57 398.399   4
   2 -19   9 3067.98 457.969  11
  -2  19  -9 3249.46 417.681   5
  -2 -19  -9 3660.31 360.950   7
  -2 -19  -9 3213.67 440.048  16
   2 -19  10 6865.36 585.119  11
  -2  19 -10 6576.32 553.563   5
  -2 -19 -10 8010.51 528.006   7
  -2 -19 -10 6761.72 604.026  16
  -2  19 -11 13403.6 709.874   5
  -2 -19 -11 14516.4 832.821  16
  -2  19 -12 2263.21 273.145   5
  -2 -19 -12 2956.40 294.896   7
  -2 -19 -12 2525.46 330.783  16
  -2 -19 -13 212.611 97.5038   7
  -2  19 -13 77.6249 92.1997  26
  -2  19 -13 84.0435 77.7549   5
  -2  19 -14 1565.18 199.101  26
   2  20 -15 1327.63 181.316   6
   2  20 -15 1202.04 172.963   5
   2  20 -14 9712.39 502.039   6
   2  20 -14 10159.5 510.609   5
   2 -20 -14 10167.1 744.309   9
   2  20 -13 11090.5 577.343   6
   2  20 -13 11303.2 585.179   5
   2 -20 -13 11293.5 845.676   9
   2  20 -12 1573.25 234.967   6
   2 -20 -12 1640.24 352.936   9
   2  20 -12 1897.83 257.800   5
   2  20 -11 439.423 150.637   6
   2 -20 -11 311.541 213.043   9
   2  20 -11 357.584 136.915   5
   2  20 -10 4256.11 395.727  13
   2  20 -10 4049.93 415.320   6
   2  20 -10 4030.52 406.613   5
   2 -20 -10 4457.50 597.649   9
   2  20 -10 4153.77 508.594  15
   2  20  -9 19232.6 866.411  13
   2  20  -9 19467.3 926.850   6
   2  20  -9 20877.3 949.458   5
   2 -20  -9 21108.4 1276.89   9
   2  20  -8 94.8367 120.251   6
   2 -20  -8 377.395 247.005   9
   2  20  -8 91.7956 129.586   5
   2  20  -7 990.420 223.759   6
   2 -20  -7 1440.02 401.713   9
   2  20  -7 1083.51 245.482   5
   2 -20  -7 1141.29 219.854   8
  -2 -20   6 2426.36 319.280  12
   2 -20  -6 2743.65 490.645   9
   2 -20  -6 2182.27 289.614   8
  -2 -20   5 1237.24 250.403  12
   2 -20  -5 1361.34 254.031   8
  -2 -20   4 5526.59 486.029  12
  -2 -20   3 194.861 159.334  12
  -2 -20   2 932.746 236.865  12
   2 -20  -2 1013.17 380.826  11
  -2  20   1 2658.60 444.802   5
  -2  20   1 2810.36 469.335   4
  -2 -20   1 2438.49 358.915  12
   2 -20  -1 2367.86 456.020  11
  -2 -20   1 2010.51 337.554  27
  -2 -20   0 2055.18 329.337  27
  -2  20   0 2525.90 485.295   5
  -2  20   0 2438.69 389.367   4
  -2 -20   0 2557.64 378.077  12
   2 -20   0 1902.24 420.116  11
  -2  20  -1 921.160 292.428   5
  -2  20  -1 1464.69 367.082   4
  -2 -20  -1 981.115 294.408  12
   2 -20   1 987.027 346.566  11
  -2 -20  -1 776.826 213.926  27
  -2  20  -2 4997.88 612.087   4
  -2 -20  -2 5362.93 563.622  12
   2 -20   2 4805.14 650.228  11
  -2 -20  -2 4416.70 513.248  27
  -2  20  -2 5552.82 638.920   5
  -2  20  -3 53389.6 1930.15   4
  -2 -20  -3 54631.6 1749.11  12
   2 -20   3 51313.6 2121.68  11
  -2 -20  -3 48617.8 1662.47  27
  -2  20  -3 56066.4 1988.67   5
  -2  20  -4 11560.8 910.013   4
  -2 -20  -4 10854.5 829.106  12
   2 -20   4 11009.1 984.621  11
  -2 -20  -4 11126.3 796.717  27
  -2  20  -4 11754.6 914.906   5
  -2  20  -5 4855.89 571.633   4
  -2 -20  -5 4480.83 519.477  12
   2 -20   5 5307.95 696.642  11
  -2  20  -5 4625.09 569.098   5
  -2 -20  -5 4569.45 586.167  16
  -2 -20  -6 473.493 154.705   7
  -2  20  -6 542.035 252.369   4
  -2 -20  -6 442.242 220.332  12
   2 -20   6 533.777 293.281  11
  -2 -20  -6 675.643 257.875  16
  -2  20  -6 364.314 239.688   5
  -2  20  -7 9264.93 740.687   4
  -2 -20  -7 10144.2 685.027  12
   2 -20   7 8969.69 833.951  11
  -2  20  -7 9576.19 742.260   5
  -2 -20  -7 10268.6 602.655   7
  -2 -20  -7 9503.86 767.750  16
  -2  20  -8 7705.60 633.295   4
   2 -20   8 8128.97 738.681  11
  -2  20  -8 7951.18 644.553   5
  -2 -20  -8 8573.85 544.393   7
  -2 -20  -8 8354.69 699.422  16
  -2 -20  -9 1168.06 203.161   7
   2 -20   9 1041.48 274.896  11
  -2 -20  -9 874.572 244.731  16
  -2  20  -9 1043.99 225.234   5
   2 -20  10 3388.91 401.769  11
  -2  20 -10 3567.19 391.230   5
  -2 -20 -10 3690.42 347.544   7
  -2 -20 -10 3388.49 413.304  16
  -2 -20 -11-114.845 93.5636   7
  -2 -20 -11-61.8799 92.3146  16
  -2  20 -11-46.9232 86.8795   5
  -2  20 -12 1717.38 232.301  26
  -2  20 -12 1248.90 198.249   5
  -2  20 -13-45.6906 109.738  26
   2  21 -14 781.674 140.612   6
   2  21 -14 733.632 145.256   5
   2 -21 -13 117.676 117.902  12
   2  21 -13 489.784 124.290   6
   2 -21 -13 578.942 235.287   9
   2  21 -13 355.083 115.222   5
   2  21 -12 2257.94 268.945   6
   2 -21 -12 1539.04 300.462  12
   2  21 -12 2172.85 260.675   5
   2 -21 -12 2848.61 432.631   9
   2 -21 -11 4622.11 579.861   9
   2  21 -11 3542.35 345.187   6
   2  21 -11 3850.96 355.808   5
   2  21 -10 4676.51 391.882  13
   2  21 -10 4021.59 378.119   6
   2  21 -10 4313.07 398.976   5
   2 -21 -10 4910.39 619.472   9
   2  21 -10 4227.44 479.184  15
   2  21  -9 20780.4 859.324  13
   2  21  -9 21701.3 908.665   6
   2  21  -9 22373.6 917.121   5
   2 -21  -9 23199.1 1313.40   9
   2  21  -9 20756.1 1114.88  15
   2 -21  -8 5308.72 669.277   9
   2  21  -8 4550.65 430.403   6
   2  21  -8 4577.67 432.777   5
   2 -21  -7 10318.3 883.151   9
   2 -21  -7 9236.85 557.322   8
  -2 -21   6 1111.92 215.048  12
   2 -21  -6 790.736 185.511   8
  -2 -21   5 8380.85 574.302  12
   2 -21  -5 8703.04 582.309   8
  -2 -21   4 425.671 161.001  12
   2 -21  -4 403.640 141.847   8
  -2 -21   3 5846.65 493.790  12
  -2 -21   2 6802.68 545.654  12
   2 -21  -2 5570.74 655.727  11
  -2 -21   2 6666.89 584.101  27
  -2  21   1 664.859 226.083   5
  -2 -21   1 405.522 182.091  12
   2 -21  -1 460.249 276.908  11
  -2 -21   1 332.139 165.609  27
  -2  21   0 7105.29 695.550   4
  -2 -21   0 5913.50 581.582  27
  -2 -21   0 6178.49 542.889  12
   2 -21   0 5548.35 718.528  11
  -2  21   0 6938.28 709.461   5
  -2  21  -1 4458.10 572.301   4
  -2 -21  -1 3711.72 465.490  12
   2 -21   1 3833.47 571.909  11
  -2 -21  -1 4212.55 467.433  27
  -2  21  -1 4329.03 536.292   5
  -2  21  -2 204.108 158.870   5
  -2  21  -2 61.4533 153.028   4
  -2 -21  -2 104.130 180.303  12
   2 -21   2-27.9384 184.414  11
  -2 -21  -2 112.908 114.339  27
  -2  21  -3 3713.31 500.713   4
  -2 -21  -3 3318.81 443.751  12
   2 -21   3 2947.49 538.523  11
  -2 -21  -3 3678.17 458.960  27
  -2  21  -3 3609.93 515.344   5
  -2  21  -4 771.162 291.598   4
  -2 -21  -4 442.224 223.340  12
   2 -21   4 499.595 256.515  11
  -2 -21  -4 606.202 232.665  27
  -2 -21  -4 335.192 171.110  16
  -2  21  -4 674.257 252.400   5
  -2  21  -5 22829.9 1179.22   4
  -2 -21  -5 22045.8 1079.31  12
   2 -21   5 22100.2 1328.11  11
  -2  21  -5 23428.0 1201.70   5
  -2 -21  -5 21994.5 1179.09  16
  -2  21  -6 2028.26 363.410   4
  -2 -21  -6 1623.16 333.809  12
   2 -21   6 2137.41 418.172  11
  -2 -21  -6 2148.74 372.324  16
  -2  21  -6 1986.84 364.280   5
  -2  21  -7 2042.38 345.574   4
  -2 -21  -7 1878.36 306.934  12
   2 -21   7 1950.25 358.658  11
  -2 -21  -7 2173.64 369.411  16
  -2  21  -7 1934.72 337.963   5
   2 -21   8 5709.57 586.600  11
  -2  21  -8 5569.38 524.442   5
  -2 -21  -8 5817.43 557.306  16
   2 -21   9 28467.9 1169.46  11
  -2  21  -9 30279.5 1124.33   5
  -2 -21  -9 29628.9 1195.60  16
   2 -21  10 550.681 163.824  11
  -2  21 -10 351.350 140.850  26
  -2 -21 -10 470.750 175.630  16
  -2  21 -10 506.401 161.272   5
  -2  21 -11 59.1201 99.6440  26
  -2  21 -11 164.929 116.040   5
  -2 -21 -11 82.3779 81.4511  16
  -2  21 -12 6798.29 412.876   5
  -2  21 -12 8042.66 432.511  26
   2  22 -13 825.537 135.434   6
   2  22 -13 801.595 144.949   5
   2 -22 -12 59.0260 124.858  12
   2  22 -12-22.0512 80.3793   6
   2  22 -12-49.1224 67.5001   5
   2  22 -11 223.515 90.7616   6
   2  22 -11 244.263 94.8769   5
   2  22 -10 1613.52 280.183  15
   2  22 -10 1743.53 222.566  13
   2  22 -10 1448.20 214.258   6
   2 -22 -10 2212.56 420.185   9
   2  22 -10 1633.78 232.581   5
   2  22  -9 1351.60 290.292  15
   2  22  -9 1475.05 231.106  13
   2  22  -9 1592.82 234.299   6
   2  22  -9 1600.29 235.880   5
   2 -22  -8 3763.96 326.955   8
   2 -22  -7 13192.4 633.279   8
   2 -22  -6 450.800 152.011   8
  -2 -22   5 545.916 176.311  12
   2 -22  -5 104.726 113.647   8
  -2 -22   4 10396.2 614.416  12
   2 -22  -4 10348.6 619.792   8
  -2 -22   3 15564.4 784.157  12
  -2 -22   3 15591.0 947.309  27
   2 -22  -3 16516.1 798.426   8
  -2 -22   2 171.789 140.120  12
   2 -22  -2 163.815 160.757  11
  -2 -22   2 84.8419 131.135  27
  -2 -22   1 190.967 116.722  12
   2 -22  -1 501.851 215.963  11
  -2 -22   1 301.006 130.666  27
  -2  22   0 215.607 144.775   4
  -2 -22   0 322.259 150.938  12
   2 -22   0 229.000 244.403  11
  -2 -22   0 209.668 154.512  27
  -2  22   0 213.997 166.350   5
  -2  22  -1 13010.9 913.380   4
  -2 -22  -1 12486.0 748.378  12
   2 -22   1 10241.1 923.715  11
  -2 -22  -1 11006.0 827.656  27
  -2  22  -1 13169.5 930.719   5
  -2  22  -2 322.220 215.711   4
  -2 -22  -2-71.6048 143.832  12
   2 -22   2 150.773 201.972  11
  -2 -22  -2 84.9534 138.848  27
  -2  22  -2 216.236 191.623   5
  -2  22  -3 5728.23 602.275   4
  -2 -22  -3 4747.08 503.079  12
   2 -22   3 4905.19 641.019  11
  -2 -22  -3 4713.97 557.261  27
  -2  22  -3 5859.33 616.867   5
  -2 -22  -3 5386.07 593.737  16
  -2  22  -4 87.6339 168.729   4
  -2 -22  -4 115.935 137.928  12
   2 -22   4-59.9729 145.353  11
  -2 -22  -4 240.674 175.371  16
  -2  22  -4 441.134 196.810   5
  -2  22  -5-15.9477 128.945   4
  -2 -22  -5 180.195 179.962  12
   2 -22   5 60.5792 165.313  11
  -2 -22  -5 125.858 135.002  16
  -2  22  -5-86.8170 133.284   5
  -2  22  -6 888.383 240.219   4
  -2 -22  -6 1228.85 252.267  12
   2 -22   6 978.370 296.450  11
  -2 -22  -6 875.144 249.575  16
  -2  22  -6 1085.79 270.712   5
  -2 -22  -7 2208.90 320.610  12
   2 -22   7 2245.64 379.266  11
  -2 -22  -7 2317.51 353.424  16
  -2  22  -7 2386.39 360.534   5
   2 -22   8 1380.21 279.402  11
  -2 -22  -8 1364.59 262.562  16
  -2  22  -8 1317.52 238.200   5
   2 -22   9 13996.8 752.592  11
  -2  22  -9 14845.2 742.193   5
  -2  22  -9 14639.7 667.330  26
  -2 -22  -9 15770.5 808.641  16
  -2  22 -10 681.195 152.954  26
  -2  22 -10 636.979 170.439   5
  -2 -22 -10 478.932 155.505  16
  -2  22 -11 3131.58 302.021   5
  -2 -22 -11 2982.41 328.855  16
   2  23 -11 1751.39 202.552   6
   2 -23 -11 1246.00 232.832  12
   2  23 -11 1827.86 207.848   5
   2 -23 -10 22.1307 144.843  12
   2  23 -10 172.480 94.3826   6
   2  23 -10 108.442 62.1573   5
   2  23  -9 20411.9 756.754  13
   2 -23  -9 21610.2 1031.91  12
   2  23  -9 20348.2 980.127  15
   2  23  -8 1304.60 287.384  15
   2  23  -8 1284.78 216.153  13
   2 -23  -7 1442.74 224.326   8
   2 -23  -6 7038.09 469.368   8
  -2 -23   5 6370.85 492.152  12
  -2 -23   5 7210.53 622.482  27
   2 -23  -5 7065.97 498.694   8
  -2 -23   4 23377.7 893.814  12
  -2 -23   4 25018.1 1130.54  27
   2 -23  -4 24942.2 920.838   8
  -2 -23   3 549.826 173.170  12
  -2 -23   3 343.611 157.277  27
   2 -23  -3 498.580 189.959   8
  -2 -23   2 8078.90 537.543  12
   2 -23  -2 6642.12 609.498  11
  -2 -23   2 7556.18 642.107  27
   2 -23  -2 7859.70 561.544   8
  -2 -23   1 16832.9 823.182  12
   2 -23  -1 15450.8 974.860  11
  -2 -23   0 4553.06 442.054  12
   2 -23   0 4628.56 550.268  11
  -2 -23   0 4605.85 489.084  27
  -2  23  -1 496.636 237.525   4
  -2 -23  -1 67.3437 127.835  12
   2 -23   1 378.601 225.001  11
  -2 -23  -1-25.9272 138.951  27
  -2  23  -1 269.984 192.596   5
  -2  23  -2 2606.53 410.336   4
  -2 -23  -2 2520.98 353.167  12
   2 -23   2 2355.52 406.354  11
  -2 -23  -2 2134.61 350.754  27
  -2 -23  -2 2714.44 389.460  16
  -2  23  -2 3047.10 445.787   5
  -2  23  -3 2649.48 408.412   4
  -2 -23  -3 2230.13 329.051  12
   2 -23   3 2420.05 430.966  11
  -2 -23  -3 2114.33 378.657  27
  -2 -23  -3 2337.01 350.903  16
  -2  23  -3 2812.27 407.552   5
  -2  23  -4 711.953 245.921   4
  -2 -23  -4 550.645 214.547  12
   2 -23   4 814.660 239.433  11
  -2 -23  -4 570.487 207.038  16
  -2  23  -4 586.697 204.821   5
  -2  23  -5 234.493 177.158   4
  -2 -23  -5-192.133 149.035  12
   2 -23   5 167.145 182.298  11
  -2 -23  -5 78.0990 99.7767  16
  -2  23  -5-1.65083 158.374   5
  -2 -23  -6 2214.53 314.803  12
   2 -23   6 2026.94 370.920  11
  -2 -23  -6 1863.24 304.165  16
  -2  23  -6 2111.38 344.828   5
  -2 -23  -7 1793.33 277.582  12
   2 -23   7 2217.32 351.159  11
  -2 -23  -7 2344.21 339.024  16
  -2  23  -7 2206.54 326.575   5
  -2  23  -8 6556.71 501.134   5
  -2 -23  -8 5994.66 501.913  16
  -2  23  -9 2505.57 286.689   5
  -2 -23  -9 2324.62 298.666  16
  -2  23 -10 6032.54 410.444   5
  -2 -23 -10 5886.63 445.741  16
   2 -24 -10 3743.31 374.043  12
  -2 -24  10 4471.42 362.789  27
   2  24  -9 9035.03 462.850  13
   2 -24  -9 9591.44 622.155  12
   2  24  -9 8927.34 595.083  15
   2  24  -8 3858.45 326.644  13
   2 -24  -8 4116.43 432.124  12
  -2 -24   8 4242.45 419.113  27
   2  24  -8 3818.43 425.243  15
   2 -24  -7 8.54719 166.687  12
  -2 -24   7 22.0229 109.829  27
   2 -24  -7 129.048 78.1463   8
   2 -24  -6 3259.58 419.265  12
  -2 -24   6 4069.56 417.189  27
   2 -24  -6 3844.42 327.635   8
   2 -24  -5-1.26660 159.966  12
  -2 -24   5 101.800 110.942  27
   2 -24  -5 280.291 121.966   8
  -2 -24   4 2202.30 276.515  12
   2 -24  -4 2047.31 313.975  12
  -2 -24   4 2639.91 344.119  27
   2 -24  -4 2274.93 297.002   8
  -2 -24   3 2922.11 313.405  12
   2 -24  -3 2128.94 360.301  12
  -2 -24   3 2381.22 366.446  27
   2 -24  -3 2656.06 312.414   8
  -2 -24   2 31.5645 102.426  12
   2 -24  -2-365.932 209.477  12
  -2 -24   2-94.2693 158.163  27
   2 -24  -2 135.032 136.400   8
  -2 -24   1 17827.2 789.444  12
   2 -24  -1 12982.4 782.720  12
   2 -24  -1 13661.7 882.156  11
  -2 -24   1 16870.6 948.793  27
   2 -24  -1 19701.2 815.608   8
  -2 -24   0 11949.8 676.001  12
   2 -24   0 10895.0 773.082  11
  -2 -24   0 10924.4 790.999  27
   2 -24   0 12677.0 673.803   8
  -2  24  -1 202.660 160.270   4
  -2 -24  -1 437.466 186.849  12
   2 -24   1 251.551 173.024  11
  -2 -24  -1 34.3163 125.143  27
   2 -24   1 314.643 147.515   8
  -2  24  -1-5.51729 111.651   5
  -2  24  -2 678.672 210.597   4
  -2 -24  -2 1469.54 281.427  12
   2 -24   2 848.427 256.303  11
  -2 -24  -2 1017.88 263.229  27
  -2 -24  -2 1184.16 242.929  16
  -2  24  -2 958.367 254.335   5
  -2 -24  -3 69711.0 1608.03  12
   2 -24   3 67082.4 1924.80  11
  -2  24  -3 74032.2 1873.39   5
  -2 -24  -3 62885.7 1655.90  16
  -2 -24  -4 730.527 202.856  12
   2 -24   4 849.263 222.087  11
  -2 -24  -4 761.372 191.638  16
  -2  24  -4 998.083 244.438   5
  -2 -24  -5 2980.43 343.180  12
   2 -24   5 2851.15 403.571  11
  -2  24  -5 3050.89 379.879   5
  -2 -24  -5 2613.30 342.837  16
  -2 -24  -6 1648.96 266.511  12
   2 -24   6 2009.50 345.373  11
  -2 -24  -6 1618.54 258.653  16
  -2  24  -6 2049.95 299.998   5
  -2 -24  -7 17882.4 712.181  12
  -2  24  -7 18672.7 827.978   5
  -2 -24  -7 17245.6 808.913  16
  -2  24  -8 88.0158 110.649   5
  -2 -24  -8 109.532 94.2139  16
  -2  24  -9 793.554 156.101   5
  -2 -24  -9 1234.49 208.944  16
   2 -25  -9 2767.48 309.328  12
   2  25  -8 175.956 94.0062  15
   2  25  -8 156.839 95.4143  13
   2 -25  -8 40.7221 133.251  12
  -2 -25   8-143.009 110.855  27
   2  25  -7 1241.68 243.638  15
   2  25  -7 1231.66 197.156  13
   2 -25  -7 1257.06 251.861  12
  -2 -25   7 1176.21 208.039  27
   2 -25  -6 5038.44 465.948  12
   2 -25  -6 5914.73 388.402   8
   2 -25  -5 954.213 243.207  12
  -2 -25   5 626.829 206.358  27
   2 -25  -5 647.747 141.948   8
   2 -25  -4 809.236 187.709  12
  -2 -25   4 889.932 215.543  27
   2 -25  -4 1236.31 205.733   8
  -2 -25   3 3237.29 325.129  12
   2 -25  -3 2759.33 338.194  12
  -2 -25   3 3488.63 394.257  27
   2 -25  -3 3413.82 319.637   8
  -2 -25   2 2638.72 296.714  12
   2 -25  -2 2318.87 317.999  12
  -2 -25   2 2887.64 357.199  27
   2 -25  -2 2799.17 305.350   8
  -2 -25   1 1664.14 249.487  12
  -2 -25   1 1599.46 300.441  27
   2 -25  -1 1603.66 240.091   8
  -2 -25   0 27781.2 1056.18  27
   2 -25   0 26917.1 909.665   8
  -2 -25  -1 7362.99 492.532  12
  -2 -25  -1 8096.64 559.415  27
   2 -25   1 7093.34 466.025   8
  -2  25  -2 35772.7 1200.91   5
   2 -25   2 33631.7 987.611   8
  -2 -25  -3 1530.24 257.410  12
   2 -25   3 1500.85 227.035   8
  -2 -25  -3 1183.68 205.033  16
  -2  25  -3 1475.13 253.453   5
  -2 -25  -4 16753.1 739.649  12
  -2  25  -4 16074.5 807.286   5
   2 -25   4 14942.5 630.475   8
  -2 -25  -4 14658.4 722.748  16
  -2 -25  -5 1295.42 232.806  12
   2 -25   5 972.072 159.539   8
  -2 -25  -5 945.971 201.462  16
  -2  25  -5 1009.31 224.556   5
  -2 -25  -6 27837.2 884.271  12
  -2 -25  -6 25765.2 935.961  16
  -2  25  -7 948.464 178.847   5
  -2 -25  -7 940.736 184.222  16
  -2 -25  -8-42.8019 77.1652  16
   2 -26  -7 9829.96 562.647  12
   2  26  -7 9270.42 588.000  15
   2  26  -6 10456.8 507.181  13
   2 -26  -6 10310.9 591.129  12
  -2 -26   6 11365.3 590.413  27
   2  26  -6 10087.1 648.765  15
   2 -26  -5 1582.22 263.457  12
  -2 -26   5 1569.77 257.596  27
   2 -26  -5 1869.02 212.374   8
   2 -26  -4 7466.92 507.430  12
  -2 -26   4 9665.46 570.870  27
   2 -26  -4 9129.13 478.059   8
  -2 -26   3 28535.7 976.912  27
   2 -26  -3 25523.5 801.681   8
  -2 -26   2 804.438 155.802  12
   2 -26  -2 716.028 187.799  12
  -2 -26   2 808.567 186.576  27
   2 -26  -2 859.930 165.565   8
  -2 -26   1 14272.5 624.245  12
  -2 -26   1 13408.1 764.178  27
   2 -26  -1 15413.4 649.154   8
  -2 -26   0 918.482 174.643  12
   2 -26   0 919.831 182.297   8
  -2 -26  -1 1984.76 250.252  12
   2 -26   1 1812.88 225.924   8
  -2 -26  -2 2230.13 266.144  12
   2 -26   2 2130.34 236.693   8
  -2 -26  -3 6815.15 452.689  12
  -2  26  -3 6920.21 467.672   5
   2 -26   3 7353.09 416.968   8
  -2 -26  -3 5675.32 396.445  16
  -2 -26  -4 77.4585 108.051  12
   2 -26   4 149.047 71.9333   8
  -2  26  -4 138.390 109.475   5
  -2 -26  -4 50.8168 70.1323  16
  -2 -26  -5 1598.54 218.880  12
  -2 -26  -5 1487.56 211.269  16
   2 -27  -4 21863.9 661.335   8
   2 -27  -3 4947.69 332.475   8
   2 -27  -2 2375.50 235.317   8
  -2 -27   1 5184.53 353.363  12
   2 -27  -1 5711.34 360.829   8
  -2 -27   0 3759.05 310.696  12
   2 -27   0 3826.73 297.862   8
   2 -27   1 970.901 160.078   8
  -2 -27  -1 829.052 156.625  12
  -2 -27  -2 966.471 174.419  12
   2 -27   2 1109.41 167.097   8
  -2 -27  -3 792.838 163.644  12
   3   0 -13 9748.12 747.612  13
   3   0 -13 8812.32 889.752  15
   3   0 -12 453.834 344.371  15
   3   0 -12 359.322 268.556  13
   3   0 -11 37241.1 1393.26  13
   3   0 -11 34857.5 1730.57  15
   3   0 -10-197.517 234.144  15
   3   0 -10-185.411 163.621  13
   3   0  -9 3684.15 410.480  13
   3   0  -9 3995.12 555.045  15
   3   0  -8 347.353 416.001  15
   3   0  -8 248.289 167.380  13
   3   0  -7 14661.7 793.513  13
   3   0  -7 13167.9 1006.70  15
   3   0  -6-119.133 132.697  15
   3   0  -6-92.6068 120.867  13
   3   0  -5 10607.7 1607.84  19
   3   0  -4 683.594 539.602  19
   3   0  -3 30911.8 2841.55  19
   3   0  -2 48.6667 221.279   2
   3   0  -2-41.6162 356.453  19
   3   0  -1 9173.20 1153.55   2
   3   0  -1 7494.45 1309.80  19
   3   0   0 309.313 267.288   2
   3   0   1 5065.23 853.172   2
  -3   0  -1 5210.30 1058.95  20
   3   0   2 225.352 311.932   2
  -3   0  -2 603.766 368.737  20
   3   0   3 4382.54 815.509   2
  -3   0  -3 2965.63 768.100  20
  -3   0  -4 291.723 133.017   7
  -3   0  -4 588.596 538.794  20
  -3   0  -5 34251.2 1084.53   7
  -3   0  -6 784.675 247.091   7
  -3   0  -7 51649.6 1392.26   7
   3   0   7 54453.9 1721.63  11
  -3   0  -8 675.667 229.820   7
  -3   0  -9 21942.7 943.550   7
  -3   0 -10 141.626 157.653   7
  -3   0 -11 6305.58 519.135   7
  -3   0 -12 1208.77 282.103   7
  -3   0 -13 11132.1 663.190   7
  -3   0 -14 230.925 130.706   7
  -3   0 -15 6384.45 434.361   7
  -3   0 -16 276.121 121.275   7
   3   1 -13 7719.67 665.861  13
   3   1 -13 7162.18 799.722  15
   3  -1 -12 31332.1 1294.18  13
   3   1 -12 34310.5 1315.22  13
   3  -1 -12 30101.6 1608.74  15
   3   1 -12 32333.2 1652.96  15
   3  -1 -11 56994.2 1734.08  13
   3   1 -11 60335.6 1712.88  13
   3  -1 -11 52846.5 2123.60  15
   3   1 -11 57984.1 2173.41  15
   3  -1 -10 840.752 226.035  15
   3   1 -10 941.938 295.533  15
   3  -1 -10 1200.64 249.385  13
   3   1 -10 1192.08 221.522  13
   3  -1  -9 8824.15 653.853  13
   3   1  -9 10790.8 690.758  13
   3  -1  -9 8653.45 836.878  15
   3   1  -9 10013.8 876.366  15
   3  -1  -8 43749.9 1440.23  13
   3   1  -8 47718.8 1449.05  13
   3  -1  -8 43712.8 1846.28  15
   3   1  -8 48923.0 1944.20  15
   3  -1  -7-33.0870 154.722  15
   3   1  -7 92.9749 196.869  15
   3  -1  -7-29.3318 105.807  13
   3   1  -7 75.8522 183.161  13
   3  -1  -6 3815.16 405.234  13
   3   1  -6 3930.32 420.038  13
   3  -1  -6 3992.14 927.653  18
   3  -1  -6 3254.08 508.125  15
   3   1  -6 4143.31 547.977  15
   3   1  -5 28293.9 2590.00  19
   3  -1  -5 24952.2 2510.09  19
   3  -1  -5 27379.9 2317.78  18
   3   1  -4 80710.4 4376.94  19
   3  -1  -4 78872.9 4330.32  19
   3   1  -3 1309.67 640.678  19
   3  -1  -3 888.407 510.189  19
   3  -1  -2 943.629 378.951   2
   3   1  -2 637.688 304.572   2
   3  -1  -2 964.176 579.498  19
   3   1  -2 1232.08 567.186  19
   3  -1  -1 2052.11 580.608   2
   3   1  -1 2008.61 548.537   2
   3  -1  -1 1980.83 783.021  19
   3   1  -1 1577.39 637.351  19
   3  -1   0 6785.21 993.906   2
   3   1   0 6945.90 980.819   2
   3  -1   1 23374.8 1846.14   2
   3   1   1 21860.8 1711.56   2
   3  -1   2 6508.12 1008.42   2
   3   1   2 5862.50 891.880   2
  -3   1  -2 7328.61 1232.98  20
  -3  -1  -2 4927.43 1030.36  20
   3  -1   3 1594.08 590.666   2
   3   1   3 1403.13 509.465   2
  -3  -1  -3 1082.31 540.810  20
  -3  -1  -4 7403.07 496.083   7
  -3   1  -4 8100.98 522.711   7
  -3   1  -4 6021.15 1260.75  20
  -3  -1  -4 6779.12 1234.68  20
  -3  -1  -5 14311.3 720.887   7
  -3   1  -5 14329.5 705.656   7
  -3  -1  -6 19917.7 844.345   7
  -3   1  -6 20279.1 856.426   7
   3  -1   6 20272.8 1095.76  11
  -3  -1  -7 3114.55 426.838   7
  -3   1  -7 2702.07 363.027   7
   3  -1   7 2497.14 466.595  11
  -3  -1  -8 12850.3 707.986   7
  -3   1  -8 13416.5 728.209   7
  -3  -1  -9 14822.8 787.833   7
  -3   1  -9 13590.3 733.932   7
  -3  -1 -10 807.138 198.326   7
  -3   1 -10 1100.86 215.009   7
  -3  -1 -11 6662.31 525.854   7
  -3   1 -11 6734.41 550.597   7
  -3   1 -12 6791.59 523.518   7
  -3  -1 -12 13583.7 717.532   7
  -3  -1 -13 18058.0 802.661   7
  -3   1 -13 18472.3 815.259   7
  -3  -1 -14 5.43909 88.6532   7
  -3   1 -14 581.053 191.523   7
  -3  -1 -15 4017.59 356.764   7
  -3   1 -15 4533.55 386.371   7
  -3  -1 -16 786.118 153.009   7
  -3   1 -16 1185.24 193.667   7
   3   2 -13 10786.4 752.064  13
   3   2 -13 10988.6 942.256  15
   3   2 -12 334.189 392.685  15
   3   2 -12 606.733 344.088  13
   3   2 -11 2768.57 394.694  13
   3  -2 -11 2120.15 326.764  13
   3   2 -11 2214.24 630.303  15
   3  -2 -11 1931.13 362.582  15
   3  -2 -10 13307.6 825.700  13
   3   2 -10 15269.2 828.135  13
   3  -2 -10 12186.2 1017.32  15
   3   2 -10 14862.2 1076.50  15
   3  -2  -9 5875.05 557.153  13
   3   2  -9 7575.44 588.463  13
   3  -2  -9 6078.06 705.248  15
   3   2  -9 7839.13 790.525  15
   3  -2  -8 565.964 224.610  15
   3   2  -8 1063.85 449.623  15
   3   2  -8 822.498 316.890  13
   3  -2  -8 281.544 120.124  13
   3  -2  -7 342.151 193.229  15
   3   2  -7 452.520 192.295  15
   3  -2  -7 414.529 124.032  13
   3   2  -7 259.970 125.945  13
   3  -2  -6 515.318 187.028  15
   3   2  -6 829.331 269.244  15
   3  -2  -6 687.843 182.775  13
   3   2  -6 756.127 199.443  13
   3  -2  -6 714.875 416.431  18
   3   2  -5 365.863 329.160  19
   3  -2  -5 373.044 329.928  19
   3  -2  -5 380.684 342.037  18
   3   2  -4 20444.2 2171.54  19
   3  -2  -4 18800.8 2096.07  19
   3   2  -3 29763.4 2740.85  19
   3  -2  -3 24720.8 2507.09  19
   3  -2  -2 10429.0 1291.67   2
   3   2  -2 10071.0 1175.52   2
   3  -2  -2 9321.50 1521.72  19
   3   2  -2 8957.72 1454.05  19
   3  -2  -1 70880.2 3273.85   2
   3   2  -1 69644.3 3070.23   2
   3  -2  -1 57433.3 3600.15  19
   3   2  -1 58606.6 3609.24  19
   3  -2   0-338.361 358.547   2
   3   2   0 187.865 295.192   2
   3  -2   1 103515. 3897.63   2
   3   2   1 101573. 3660.62   2
   3  -2   2 22169.6 1807.82   2
   3   2   2 21535.7 1717.72   2
  -3  -2  -2 18791.1 2035.28  20
   3  -2   3 27198.8 2010.79   2
   3   2   3 27008.2 1917.22   2
  -3   2  -3 22765.6 2168.35  20
  -3  -2  -3 25210.9 2378.84  20
  -3  -2  -4 7995.68 502.533   7
  -3   2  -4 8033.19 537.816   7
  -3   2  -4 6288.63 1179.21  20
  -3  -2  -4 7137.79 1297.48  20
  -3  -2  -5 201.281 126.121   7
  -3   2  -5 304.540 185.393   7
   3  -2   5 314.582 140.215  11
  -3  -2  -6 2311.87 314.339   7
   3  -2   6 2872.94 446.751  11
  -3  -2  -7 16219.1 779.594   7
  -3   2  -7 16482.0 797.995   7
   3  -2   7 16118.7 969.569  11
  -3  -2  -8 7825.54 567.999   7
  -3   2  -8 8305.27 566.323   7
   3  -2   8 8011.80 683.478  11
  -3  -2  -9 143.103 165.148   7
  -3   2  -9 132.956 124.579   7
  -3  -2 -10 2344.44 322.271   7
  -3   2 -10 2357.18 320.957   7
  -3   2 -11 13463.9 741.646   7
  -3  -2 -11 11187.3 684.412   7
  -3  -2 -12 406.331 199.425   7
  -3   2 -12 65.7453 129.728   7
  -3  -2 -13 7601.70 538.230   7
  -3   2 -13 8901.10 587.929   7
  -3  -2 -14 2254.34 306.378   7
  -3   2 -14 4271.78 406.409   7
  -3  -2 -15 13991.2 624.023   7
  -3   2 -15 14946.6 625.896   7
  -3  -2 -16 6820.66 398.813   7
  -3   2 -16 6758.84 389.796   7
   3   3 -13 583.745 270.974  15
   3   3 -13 699.752 240.427  13
   3   3 -12 47.6428 166.461  15
   3   3 -12 236.517 98.6684  13
   3   3 -11 8218.08 619.781  13
   3   3 -11 7140.46 741.946  15
   3  -3 -10 23244.6 1121.84  13
   3   3 -10 28797.5 1144.24  13
   3  -3 -10 22137.6 1372.26  15
   3   3 -10 29570.1 1521.25  15
   3  -3  -9 6386.93 598.992  13
   3   3  -9 8724.74 630.206  13
   3  -3  -9 6202.49 722.968  15
   3   3  -9 8941.41 824.374  15
   3  -3  -8 45.8124 156.340  15
   3   3  -8 311.158 108.981  15
   3  -3  -8 388.518 114.005  13
   3   3  -8 182.127 95.8495  13
   3  -3  -7 2772.86 489.662  15
   3  -3  -7 2796.59 384.214  13
   3   3  -7 4112.07 416.873  13
   3  -3  -7 3128.61 818.723  18
   3   3  -7 3975.70 544.827  15
   3  -3  -6 2195.00 448.802  15
   3   3  -6 3007.23 364.306  13
   3  -3  -6 2083.26 331.006  13
  -3  -3   6 3190.85 676.672   1
   3  -3  -6 2445.83 751.003  18
   3   3  -6 2920.04 504.381  15
   3   3  -5 38443.9 3012.41  19
   3  -3  -5 40890.6 2795.56  18
   3   3  -4 514.552 411.535  19
   3  -3  -4 481.748 377.639  18
   3   3  -3 851.084 450.187  19
   3  -3  -3 651.134 350.694  19
   3  -3  -2 185203. 5463.51   2
   3   3  -2 175990. 4867.55   2
   3  -3  -2 155576. 6128.43  19
   3   3  -2 161372. 6163.91  19
   3  -3  -1 1220.83 464.555   2
   3   3  -1 2022.07 594.240   2
   3  -3  -1 991.378 439.347  19
   3   3  -1 2401.10 788.134  19
   3  -3   0 797.421 376.398   2
   3   3   0 1082.86 357.294   2
   3   3   1 3312.05 794.245   2
   3  -3   1 70.1052 248.557   2
   3  -3   2 159510. 4903.86   2
   3   3   2 154651. 4509.92   2
   3  -3   3 2.04860 151.757   2
   3   3   3 916.981 434.440   2
  -3  -3  -3 174.681 397.314  20
  -3  -3  -4 196.369 107.734   7
   3  -3   4 386.056 190.024  11
  -3   3  -4-69.2172 266.416  20
  -3  -3  -4 189.319 268.855  20
  -3  -3  -5 5822.34 444.919   7
  -3   3  -5 6671.81 516.314   7
   3  -3   5 6329.80 612.844  11
  -3  -3  -6 46900.4 1281.64   7
  -3   3  -6 49187.1 1355.33   7
   3  -3   6 45455.8 1648.89  11
  -3  -3  -7 283.942 156.903   7
  -3   3  -7 217.918 154.650   7
   3  -3   7 297.107 219.210  11
  -3   3  -8 2164.88 331.401   7
  -3  -3  -8 1748.97 268.667   7
   3  -3   8 2040.33 370.867  11
  -3  -3  -9 4325.60 414.427   7
  -3   3  -9 4248.01 421.413   7
  -3   3 -10 3092.13 507.853   7
  -3  -3 -10 688.098 211.807   7
  -3   3 -11 6254.30 510.283   7
  -3  -3 -11 5803.46 493.933   7
  -3  -3 -12 627.185 189.419   7
  -3   3 -12 918.042 219.394   7
  -3   3 -13 24810.2 919.113   7
  -3  -3 -13 24041.8 934.260   7
  -3  -3 -14 25133.0 907.713   7
  -3   3 -14 26319.0 918.450   7
  -3  -3 -15 1749.64 240.143   7
  -3   3 -15 1753.98 239.904   7
  -3  -3 -16 1261.42 178.457   7
  -3   3 -16 1167.70 162.426   7
   3   4 -13 7368.06 598.224  13
   3   4 -13 6817.19 743.254  15
   3   4 -12 3183.77 501.344  15
   3   4 -12 3680.84 413.616  13
   3   4 -11 5796.63 508.857  13
   3   4 -11 6564.80 615.851   6
   3   4 -11 7137.95 635.255   5
   3   4 -11 6299.57 702.022  15
   3   4 -10 56444.7 1585.09  13
   3   4 -10 62810.4 1781.31   6
   3   4 -10 60755.8 1841.89   5
   3   4 -10 56725.7 2075.92  15
   3  -4  -9 4952.82 542.155  13
   3   4  -9 6750.78 565.482  13
   3   4  -9 8079.93 632.863   6
   3   4  -9 8108.54 651.164   5
   3  -4  -9 5526.49 692.020  15
   3   4  -9 7709.42 780.014  15
   3  -4  -8 10745.6 775.563  13
   3   4  -8 15694.4 809.307  13
   3   4  -8 16660.8 883.635   6
   3   4  -8 16235.1 916.703   5
   3  -4  -8 9960.92 927.869  15
   3   4  -8 16301.3 1086.76  15
   3  -4  -7 4441.60 501.670  13
   3   4  -7 6374.59 513.157  13
   3  -4  -7 5400.28 1119.78  18
   3  -4  -7 4185.03 623.447  15
   3   4  -7 6327.00 673.492  15
   3  -4  -6 59182.2 1747.44  13
   3   4  -6 76166.9 1758.49  13
   3  -4  -6 72932.5 3953.16  18
   3  -4  -6 56025.3 2197.71  15
   3   4  -6 79249.4 2325.70  15
   3  -4  -5 24634.1 1171.24  13
   3   4  -5 34773.7 1195.04  13
  -3  -4   5 32696.3 2138.98   1
   3   4  -5 32719.2 2745.80  19
   3  -4  -5 33409.0 2557.47  18
   3  -4  -5 27044.3 1501.72  15
   3   4  -5 35527.5 1560.48  15
   3   4  -4 11727.7 1621.30  19
   3  -4  -4 11801.4 1502.51  18
   3   4  -3 4757.08 1016.02  19
   3  -4  -2 16980.2 1648.69   2
   3   4  -2 16502.3 1476.07   2
   3   4  -2 15240.8 1918.57  19
   3  -4  -1 1091.49 382.408   2
   3   4  -1 696.978 305.387   2
   3   4  -1 695.786 403.575  19
   3  -4   0 1247.12 444.043   2
   3   4   0 1191.98 446.016   2
   3  -4   1 1917.29 547.975   2
   3   4   1 1774.20 503.072   2
   3   4   2 4026.30 777.592   2
   3  -4   2 2884.76 425.084  11
   3  -4   2 2275.00 621.023   2
   3   4   3 333.164 234.842   2
   3  -4   3 464.861 218.492  11
   3  -4   4 4578.21 519.250  11
  -3  -4  -5 31461.1 1013.64   7
   3  -4   5 30894.6 1372.64  11
  -3  -4  -6 50000.4 1320.38   7
  -3   4  -6 50438.9 1376.56   7
   3  -4   6 48442.5 1741.11  11
  -3  -4  -7 8219.65 543.140   7
  -3   4  -7 8702.58 608.814   7
   3  -4   7 8000.43 723.115  11
  -3  -4  -8 9424.49 616.295   7
  -3   4  -8 11185.1 709.786   7
   3  -4   8 10257.9 830.247  11
  -3   4  -9 5730.39 509.789   7
  -3  -4  -9 5541.93 470.900   7
  -3   4 -10 81292.6 1770.71   7
  -3  -4 -10 79301.6 1774.68   7
  -3   4 -11 9095.15 591.968   7
  -3  -4 -11 9371.27 624.495   7
  -3   4 -12 3871.43 430.767   7
  -3  -4 -12 3301.27 370.062   7
  -3  -4 -13 349.885 182.901   7
  -3   4 -13 405.822 181.798   7
  -3  -4 -14 23859.8 882.262   7
  -3   4 -14 24911.7 852.981   7
  -3  -4 -15 3904.19 338.411   7
  -3   4 -15 4390.34 336.042   7
  -3  -4 -16 92.0966 103.994   7
  -3   4 -16 498.135 132.887   7
   3   5 -13 7813.22 613.213  13
   3   5 -13 7790.50 787.776  15
   3   5 -12 720.622 279.213  15
   3   5 -12 947.659 229.210  13
   3   5 -12 1558.85 319.812   6
   3   5 -12 1258.16 284.986   5
   3   5 -11 387.804 203.011  15
   3   5 -11 322.925 133.627  13
   3   5 -11 265.672 149.241   6
   3   5 -11 299.218 178.291   5
   3   5 -10 167.486 137.141  15
   3   5 -10 76.8195 119.700  13
   3   5 -10 445.480 216.543   6
   3   5 -10 400.700 200.446   5
   3   5  -9 11997.0 739.117  13
   3   5  -9 13863.5 835.391   6
   3   5  -9 12526.0 858.682   5
   3   5  -9 13075.2 1009.43  15
   3   5  -8 77740.5 1818.27  13
   3   5  -8 81191.8 2006.58   6
   3   5  -8 83880.8 2040.94   5
   3   5  -8 82593.5 2437.28  15
   3   5  -7 44827.3 1359.83  13
   3   5  -7 45745.9 1437.59   6
   3   5  -7 44818.9 1485.50   5
   3   5  -7 45674.5 1795.29  15
   3   5  -6 1153.07 279.502  15
   3  -5  -6 488.131 207.415  13
   3   5  -6 1115.03 253.199  13
   3   5  -6 1209.85 259.634   6
   3   5  -6 1089.33 253.436   5
   3  -5  -6 782.851 466.129  18
   3  -5  -6 1014.78 333.833  15
   3   5  -5 1665.53 365.120  15
   3   5  -5 1827.33 309.019  13
   3  -5  -5 1156.24 298.328  13
   3   5  -5 1656.14 569.658  19
   3  -5  -5 814.650 418.276  18
   3  -5  -5 1293.99 358.951  15
   3   5  -4 52790.8 1474.97  13
  -3  -5   4 53133.5 2706.32   1
   3   5  -4 49172.1 3311.46  19
   3  -5  -4 49746.3 3098.59  18
   3   5  -4 55094.2 1963.88  15
  -3  -5   3 26715.2 1885.97   1
   3   5  -3 24091.1 2328.70  19
   3  -5  -3 24965.4 2162.62  18
   3  -5  -2 12089.8 1438.20   2
   3   5  -2 11469.3 1634.02  19
   3  -5  -1 3074.94 750.202   2
   3   5  -1 2818.40 633.212   2
   3   5  -1 2774.16 780.999  19
   3  -5   0 21004.9 1811.10   2
   3   5   0 19509.4 1578.91   2
   3   5   0 17798.4 1981.70  19
   3  -5   1 23041.4 1870.97   2
   3   5   1 22841.1 1731.56   2
   3  -5   1 22910.5 1182.78  11
   3  -5   2 12306.2 1404.04   2
   3   5   2 11830.8 1249.01   2
   3  -5   2 12877.0 905.151  11
   3   5   3 23288.3 1742.31   2
   3  -5   3 25935.3 1255.89  11
   3  -5   4 35996.1 1521.94  11
  -3  -5  -5 4618.57 384.331   7
   3  -5   5 4443.91 581.334  11
   3  -5   6 19730.8 1140.16  11
  -3  -5  -6 20403.2 839.195   7
  -3   5  -7 70834.1 1650.48   7
   3  -5   7 69437.1 2166.21  11
  -3  -5  -7 71025.0 1614.09   7
  -3   5  -8 112918. 2114.30   7
   3  -5   8 109789. 2736.26  11
  -3  -5  -8 113160. 2075.74   7
  -3   5  -9 36607.0 1208.35   7
  -3  -5  -9 36743.0 1197.64   7
  -3  -5 -10 1787.82 295.317   7
  -3   5 -10 1511.20 258.729   7
  -3  -5 -11 529.209 180.876   7
  -3   5 -11 67.2417 100.014   7
  -3   5 -12 32690.8 1064.69   7
  -3  -5 -12 31994.2 1094.12   7
  -3   5 -13 8889.36 540.885   7
  -3  -5 -13 7922.20 539.003   7
  -3  -5 -14 1904.54 260.198   7
  -3   5 -14 2156.69 254.503   7
  -3  -5 -15 55.8975 81.4197   7
  -3   5 -15 124.050 94.7387   7
  -3  -5 -16 10233.5 482.789   7
  -3   5 -16 11299.9 465.527   7
   3   6 -13 3160.69 511.723  15
   3   6 -13 3267.34 396.428  13
   3   6 -13 2936.42 414.765   6
   3   6 -13 3299.10 435.559   5
   3   6 -12 33157.3 1241.66  13
   3   6 -12 32687.8 1352.10   6
   3   6 -12 32457.4 1391.64   5
   3   6 -12 33241.6 1639.83  15
   3   6 -11 4438.71 444.853  13
   3   6 -11 4754.75 532.471   6
   3   6 -11 4757.51 563.457   5
   3   6 -11 4271.31 604.063  15
   3   6 -10 2862.00 492.770  15
   3   6 -10 3042.79 360.053  13
   3   6 -10 3519.84 440.512   6
   3   6 -10 3083.12 448.247   5
   3   6  -9 1375.39 337.732  15
   3   6  -9 1452.98 266.100  13
   3   6  -9 1447.61 299.004   6
   3   6  -9 1648.35 338.888   5
   3   6  -8 8649.15 619.721  13
   3   6  -8 9797.19 704.171   6
   3   6  -8 9614.79 731.736   5
   3   6  -8 8889.71 810.348  15
   3   6  -7 17407.3 862.832  13
   3   6  -7 18638.8 960.679   6
   3   6  -7 19300.5 981.768   5
   3   6  -7 18130.3 1146.35  15
   3   6  -6 18288.4 886.237  13
   3   6  -6 19167.2 924.467   6
   3   6  -6 18556.4 947.251   5
   3   6  -6 18285.3 1155.58  15
   3   6  -5 772.391 263.108  15
   3   6  -5 1077.28 229.331  13
   3   6  -5 1105.24 248.689   6
   3   6  -5 897.702 237.498   5
   3  -6  -5 337.983 242.649  18
   3   6  -4 74324.3 1771.80  13
   3  -6  -4 68687.8 3807.82  18
   3   6  -4 75779.4 2337.94  15
   3   6  -3 26667.9 1053.85  13
  -3  -6   3 25980.9 1943.69   1
   3   6  -3 23135.2 2273.98  19
   3  -6  -3 24819.0 2220.27  18
   3   6  -3 26726.8 1377.87  15
   3  -6  -2 18156.4 1800.91   2
  -3  -6   2 16167.5 1572.24   1
   3   6  -2 18432.3 2140.43  19
   3  -6  -2 16684.4 1825.81  18
   3  -6  -1 34.4356 185.264   2
   3   6  -1 250.802 267.100   2
  -3  -6   1 259.800 206.417   1
   3   6  -1-26.1972 328.187  19
   3  -6   0 90255.0 3808.00   2
   3   6   0 83618.5 3309.39   2
   3  -6   0 83291.5 2312.06  11
  -3  -6   0 73537.5 3168.11   1
   3   6   0 73848.6 4109.26  19
   3  -6   1 1013.70 413.904   2
   3   6   1 838.686 233.864   2
   3  -6   1 1228.64 307.185  11
   3   6   2 990.549 369.776   2
   3  -6   2 1556.24 336.126  11
   3  -6   3 8488.36 743.507  11
   3  -6   4 86158.2 2394.96  11
  -3  -6  -5 1629.35 238.955   7
   3  -6   5 1630.67 333.090  11
   3  -6   6 35338.4 1582.21  11
  -3  -6  -6 35034.9 1114.15   7
  -3  -6  -7 69.8076 134.852   7
  -3   6  -7 327.732 155.655   7
   3  -6   7 128.049 241.456  11
  -3   6  -8 5176.33 458.351   7
   3  -6   8 4818.46 580.636  11
  -3  -6  -8 5104.51 459.446   7
  -3   6  -9 2588.63 335.402   7
   3  -6   9 2451.11 451.866  11
  -3  -6  -9 2551.22 325.849   7
  -3  -6 -10 1819.83 277.744   7
  -3   6 -10 1338.89 246.594   7
  -3  -6 -11 2098.32 314.762   7
  -3   6 -11 2095.82 286.837   7
  -3  -6 -12 2228.07 298.498   7
  -3   6 -12 1860.19 263.999   7
  -3   6 -13 2642.62 303.123   7
  -3  -6 -13 2372.97 299.513   7
  -3  -6 -14 692.459 174.676   7
  -3   6 -14 754.842 165.405   7
  -3  -6 -15 512.555 145.316   7
  -3   6 -15 936.143 168.241   7
  -3  -6 -16 11890.3 500.239   7
   3   7 -14-12.2587 114.894   6
   3   7 -14 81.5288 143.509   5
   3   7 -13 556.527 205.922  15
   3   7 -13 536.623 194.130  13
   3   7 -13 725.431 239.113   6
   3   7 -13 664.931 219.371   5
   3   7 -12 14914.5 825.085  13
   3   7 -12 14634.3 903.701   6
   3   7 -12 14373.4 931.427   5
   3   7 -12 14597.7 1085.19  15
   3   7 -11 4090.12 442.260  13
   3   7 -11 4116.57 476.756   6
   3   7 -11 3890.64 516.040   5
   3   7 -11 4150.05 570.841  15
   3   7 -10 4017.71 436.270  13
   3   7 -10 4294.18 534.310   6
   3   7 -10 4851.91 554.436   5
   3   7 -10 4011.16 578.990  15
   3   7  -9 612.231 257.129  15
   3   7  -9 747.157 202.936  13
   3   7  -9 795.732 249.476   6
   3   7  -9 571.725 247.655   5
   3   7  -8 20889.1 964.958  13
   3   7  -8 21996.7 1090.93   6
   3   7  -8 21794.7 1094.71   5
   3   7  -8 21324.1 1263.97  15
   3   7  -7 6729.39 547.067  13
   3   7  -7 6593.19 592.857   6
   3   7  -7 5914.41 599.527   5
   3   7  -7 6748.20 718.517  15
   3   7  -6 564.442 243.386  15
   3   7  -6 451.078 162.518  13
   3   7  -6 334.964 167.813   6
   3   7  -6 363.459 172.588   5
   3   7  -5 39.4166 126.013  15
   3   7  -5 74.1466 102.657  13
   3   7  -5 295.765 153.241   6
   3   7  -5 50.9377 95.9771   5
   3   7  -4 11207.7 718.176  13
   3   7  -4 11497.1 947.590  15
   3   7  -3 43714.0 1383.48  13
   3  -7  -3 36626.9 1534.74  11
   3   7  -3 37163.6 2875.38  19
   3  -7  -3 41966.6 2932.64  18
   3   7  -3 44319.2 1826.26  15
   3   7  -2 10463.4 688.492  13
   3  -7  -2 11093.8 1369.46   2
   3  -7  -2 9087.64 792.646  11
  -3  -7   2 8574.89 1138.09   1
   3   7  -2 9823.67 1512.85  19
   3  -7  -2 9224.37 1359.89  18
   3   7  -2 10164.6 892.382  15
   3   7  -1 40558.1 1321.40  13
   3  -7  -1 37536.2 2543.94   2
   3  -7  -1 38762.7 1616.85  11
  -3  -7   1 37142.5 2328.68   1
   3   7  -1 36550.2 2960.50  19
   3  -7  -1 37914.7 2779.81  18
   3   7  -1 40091.4 1731.70  15
   3  -7   0 277.378 181.527   2
   3  -7   0 390.417 171.227  11
   3   7   0 54.4696 229.561   2
  -3  -7   0-63.9622 159.768   1
   3   7   0 260.237 249.608  19
   3  -7   0 428.413 453.857  18
   3  -7   1 45308.3 1780.08  11
   3   7   1 37797.5 2955.27  19
   3  -7   2 11099.5 877.679  11
   3  -7   3 19904.1 1172.89  11
   3  -7   4 16320.0 1106.12  11
   3  -7   5 39407.8 1717.93  11
  -3  -7  -5 40837.9 1166.29   7
  -3  -7  -6 114.912 101.276   7
   3  -7   6 140.173 213.356  11
   3  -7   7 8604.09 818.714  11
  -3  -7  -7 8865.01 566.009   7
  -3   7  -8 8584.61 597.507   7
   3  -7   8 8566.36 821.810  11
  -3  -7  -8 7996.75 572.618   7
  -3  -7  -9 291.199 140.779   7
  -3   7  -9 84.7595 121.703   7
   3  -7   9 314.844 243.535  11
  -3  -7 -10 1183.64 246.277   7
  -3   7 -10 764.619 203.503   7
  -3  -7 -11 688.941 196.608   7
  -3   7 -11 775.739 168.838   7
  -3  -7 -12 370.316 161.874   7
  -3   7 -12 239.967 97.5535   7
  -3   7 -13 6755.65 458.226   7
  -3  -7 -13 6710.17 475.417   7
  -3   7 -14 3453.88 309.439   7
  -3  -7 -14 2798.15 303.304   7
  -3  -7 -15 30699.5 876.066   7
  -3   7 -15 31601.8 833.101   7
  -3  -7 -16 146.549 95.2271   7
   3   8 -14 5445.34 529.556   6
   3   8 -14 5300.51 530.752   5
   3   8 -13 17589.1 914.937  13
   3   8 -13 15178.5 928.028   6
   3   8 -13 15400.8 956.795   5
   3   8 -13 16972.5 1170.51  15
   3   8 -12 12894.3 787.249  13
   3   8 -12 12941.0 856.920   6
   3   8 -12 13086.4 899.722   5
   3   8 -12 13718.2 1042.55  15
   3   8 -11 4894.97 478.386  13
   3   8 -11 4596.16 550.400   6
   3   8 -11 4187.25 548.639   5
   3   8 -11 4876.10 635.004  15
   3   8 -10 4694.03 478.918  13
   3   8 -10 4222.55 542.705   6
   3   8 -10 4635.77 553.093   5
   3   8 -10 4846.65 636.829  15
   3   8  -9 7789.28 604.463  13
   3   8  -9 8088.70 716.097   6
   3   8  -9 7227.86 698.221   5
   3   8  -9 8303.07 803.527  15
   3   8  -8 39950.0 1346.22  13
   3   8  -8 40630.9 1542.84   6
   3   8  -8 39557.3 1538.58   5
   3   8  -8 39935.1 1759.42  15
   3   8  -7 6248.86 544.051  13
   3   8  -7 7150.33 626.444   6
   3   8  -7 6625.21 635.886   5
   3   8  -7 6165.80 703.629  15
   3   8  -6 45071.5 1447.48  13
   3   8  -6 45522.1 1517.04   6
   3   8  -6 43908.8 1545.56   5
   3   8  -6 45900.8 1891.14  15
   3   8  -5 1691.76 400.989  15
   3   8  -5 2228.29 336.186  13
   3   8  -5 2302.01 335.458   6
   3   8  -5 2114.10 339.862   5
   3   8  -4 8732.55 641.094  13
   3   8  -4 8754.45 612.601   6
   3   8  -4 8417.75 642.520   5
   3   8  -4 9468.63 884.686  15
   3   8  -3 25231.0 1100.32  13
   3  -8  -3 21498.6 1209.28  11
   3   8  -3 25548.7 1436.38  15
   3   8  -2 15226.7 868.022  13
   3  -8  -2 14602.2 990.081  11
   3   8  -2 15735.7 1128.17  15
   3   8  -1 4030.65 447.534  13
   3  -8  -1 4251.31 547.312  11
   3   8  -1 4102.33 571.520  15
   3   8   0 15781.7 831.107  13
   3  -8   0 16557.8 1110.15  11
   3   8   0 15551.2 1086.88  15
   3  -8   1 381.180 224.497  11
   3  -8   2 270.701 243.701  11
   3  -8   3 32935.4 1598.18  11
   3  -8   4 9116.92 850.595  11
   3  -8   5-165.569 272.425  11
  -3  -8  -6 192.608 158.077   7
   3  -8   6-23.1679 183.603  11
  -3  -8  -7 228.985 109.782   7
   3  -8   7 331.003 250.088  11
  -3   8  -8 8512.76 619.342   7
   3  -8   8 8939.06 833.793  11
  -3  -8  -8 9642.30 600.909   7
  -3   8  -9 4770.29 434.652   7
   3  -8   9 3933.23 587.875  11
  -3  -8  -9 4247.70 442.336   7
  -3   8 -10 20926.0 896.231   7
  -3  -8 -10 19687.4 882.940   7
  -3   8 -11 6426.14 475.364   7
  -3  -8 -11 6119.26 506.356   7
  -3   8 -12 2754.33 327.779   7
  -3  -8 -12 2888.92 329.381   7
  -3   8 -13 4522.17 377.124   7
  -3  -8 -13 4307.36 386.354   7
  -3   8 -14 17999.9 680.306   7
  -3  -8 -14 17465.4 704.753   7
  -3  -8 -15 1671.29 210.875   7
  -3   8 -15 1866.98 199.168   7
   3   9 -15 1472.29 269.640   6
   3   9 -15 1755.48 287.372   5
   3   9 -14 4286.37 475.787   6
   3   9 -14 4167.45 476.745   5
   3   9 -13 314.230 233.197  15
   3   9 -13 247.858 141.584  13
   3   9 -13 90.2687 117.004   6
   3   9 -13 237.398 204.454   5
   3   9 -12 2656.52 475.407  15
   3   9 -12 2731.85 364.943  13
   3   9 -12 2633.00 418.873   6
   3   9 -12 2495.63 432.732   5
   3   9 -11 81.2163 118.265  15
   3   9 -11 41.9056 108.910  13
   3   9 -11 239.982 191.035   6
   3   9 -11-5.86175 154.833   5
   3   9 -10 404.494 252.103  15
   3   9 -10 239.605 153.128  13
   3   9 -10 509.919 248.548   6
   3   9 -10 521.959 224.807   5
   3   9  -9 53719.2 1572.31  13
   3   9  -9 49676.6 1807.80   6
   3   9  -9 48779.6 1824.54   5
   3   9  -9 53472.0 2057.78  15
   3   9  -8 518.410 270.019  15
   3   9  -8 617.617 216.819  13
   3   9  -8 806.374 251.201   6
   3   9  -8 684.919 239.964   5
   3   9  -7 151.235 215.339  15
   3   9  -7 133.915 132.320  13
   3   9  -7 17.0371 156.542   6
   3   9  -7 140.809 149.243   5
   3   9  -6 18341.5 964.057  13
   3   9  -6 18725.6 1009.84   6
   3   9  -6 18390.2 1026.65   5
   3   9  -6 18671.9 1259.13  15
   3   9  -5 37881.2 1372.95  13
   3   9  -5 37829.8 1336.92   6
   3   9  -5 37152.7 1368.96   5
   3   9  -5 37481.6 1777.10  15
   3   9  -4 649.787 319.458  15
   3   9  -4 1302.15 289.307  13
   3   9  -4 1165.70 249.657   6
   3   9  -4 881.454 245.995   5
   3   9  -3 2169.53 473.872  15
   3   9  -3 1945.08 345.105  13
   3  -9  -3 1369.92 354.469  11
   3   9  -2 44.5701 181.016  15
   3   9  -2 37.0472 95.6619  13
   3  -9  -2 82.7797 170.547  11
   3   9  -1 27280.1 1178.22  13
   3  -9  -1 26802.7 1455.38  11
   3   9  -1 27680.1 1529.08  15
   3   9   0 2282.78 434.554  15
   3   9   0 2348.76 348.739  13
   3  -9   0 2450.60 454.989  11
   3  -9   1 7.04142 175.241  11
   3  -9   2 526.055 204.750  11
   3  -9   3 375.498 260.893  11
   3  -9   4-3.28540 148.480  11
   3  -9   5 1082.78 369.423  11
   3  -9   6 15459.3 1172.56  11
  -3  -9  -6 16957.1 770.886   7
   3  -9   7 2111.05 459.872  11
  -3  -9  -7 2244.79 309.611   7
  -3  -9  -8 753.155 203.366   7
   3  -9   8 685.747 292.254  11
  -3   9  -9 35289.5 1185.70   7
  -3  -9  -9 35513.1 1153.12   7
  -3  -9 -10 256.676 167.322   7
  -3   9 -10 622.438 170.483   7
  -3   9 -11 4912.15 419.342   7
  -3  -9 -11 4463.78 426.555   7
  -3   9 -12 4618.20 383.784   7
  -3  -9 -12 4490.48 394.771   7
  -3   9 -13 10410.5 551.473   7
  -3  -9 -13 10348.2 576.632   7
  -3  -9 -14 325.578 118.290   7
  -3   9 -14 264.311 105.221   7
  -3  -9 -15 7085.95 407.259   7
  -3   9 -15 6959.01 357.265   7
   3  10 -15-16.8055 88.8226   6
   3  10 -15 43.5256 116.584   5
   3  10 -14 215.475 150.353   6
   3  10 -14 79.6675 135.957   5
   3  10 -13 13777.2 790.870  13
   3  10 -13 12245.1 819.859   6
   3  10 -13 12256.2 851.626   5
   3  10 -13 13937.2 1037.13  15
   3  10 -12 9437.08 656.234  13
   3  10 -12 7926.38 709.790   6
   3  10 -12 8496.89 728.664   5
   3  10 -12 9429.58 867.340  15
   3  10 -11 1313.55 367.618  15
   3  10 -11 1299.73 277.454  13
   3  10 -11 1082.53 326.726   6
   3  10 -11 1177.64 313.482   5
   3  10 -10 37769.0 1339.19  13
   3  10 -10 32162.8 1471.48   6
   3  10 -10 30864.2 1482.22   5
   3  10 -10 38877.0 1744.93  15
   3  10  -9 6802.47 575.506  13
   3  10  -9 5259.18 614.012   6
   3  10  -9 5247.31 597.861   5
   3  10  -9 7015.88 751.660  15
   3  10  -8 5662.55 535.427  13
   3  10  -8 4896.25 586.175   6
   3  10  -8 5186.53 607.352   5
   3  10  -8 6036.51 709.602  15
   3  10  -7 15404.1 884.117  13
   3  10  -7 14692.4 944.530   6
   3  10  -7 14002.8 911.364   5
   3  10  -7 15780.3 1158.86  15
   3  10  -6 50921.5 1626.51  13
   3  10  -6 50048.7 1649.90   6
   3  10  -6 51430.3 1670.41   5
   3  10  -6 50940.3 2120.44  15
   3  10  -5 1512.48 382.942  15
   3  10  -5 1155.45 282.300  13
   3  10  -5 1278.44 286.009   6
   3  10  -5 1329.42 292.694   5
   3  10  -4 5320.48 563.092  13
   3  10  -4 4603.00 666.612  15
   3  10  -3 14964.0 929.761  13
   3 -10  -3 14140.3 1061.68  11
   3  10  -3 15497.3 1216.08  15
   3  10  -2 17324.6 1009.79  13
   3 -10  -2 17044.2 1176.50  11
   3  10  -2 16711.6 1311.48  15
   3  10  -1 10615.3 771.437  13
   3 -10  -1 10031.8 932.604  11
   3  10  -1 10291.7 973.770  15
   3  10   0 194.992 219.187  15
   3  10   0 118.258 126.353  13
   3 -10   0 178.935 205.722  11
  -3 -10  -1 8337.87 646.425  27
   3 -10   1 8591.65 867.261  11
   3 -10   2 1286.76 333.233  11
  -3 -10  -2 1705.04 310.109  27
   3 -10   3 48772.4 2090.22  11
  -3 -10  -3 46410.2 1551.63  27
   3 -10   4 29501.9 1646.56  11
   3 -10   5 2465.26 537.842  11
   3 -10   6 36350.3 1811.04  11
  -3 -10  -6 39226.5 1162.35   7
   3 -10   7 29090.2 1610.02  11
  -3 -10  -7 31008.1 1068.45   7
  -3  10  -8 11812.8 810.205   4
   3 -10   8 11061.1 971.801  11
  -3  10  -8 11355.4 813.492   5
  -3 -10  -8 13854.7 704.237   7
  -3  10  -9 17522.3 836.362   7
  -3 -10  -9 16944.4 799.388   7
  -3  10 -10 20854.0 874.414   7
  -3 -10 -10 20712.7 868.330   7
  -3  10 -11 3033.16 355.978   7
  -3 -10 -11 3388.46 362.452   7
  -3  10 -12 6348.12 445.409   7
  -3 -10 -12 6454.52 460.185   7
  -3  10 -13 5615.55 389.177   7
  -3 -10 -13 5854.36 415.179   7
  -3 -10 -14 1572.54 217.624   7
  -3  10 -14 1172.28 166.301   7
  -3 -10 -15 296.656 113.775   7
   3  11 -15 23051.8 965.484   6
   3  11 -15 23838.3 990.996   5
   3  11 -14 12936.7 782.449   6
   3  11 -14 13418.5 821.320   5
   3  11 -13 4591.77 459.314  13
   3  11 -13 3720.36 460.810   6
   3  11 -13 4200.76 487.240   5
   3  11 -13 5162.23 622.967  15
   3  11 -12 17911.2 900.347  13
   3  11 -12 12455.4 887.402   6
   3  11 -12 12126.2 915.091   5
   3  11 -12 17745.4 1165.40  15
   3  11 -11 19062.2 934.034  13
   3  11 -11 14549.1 998.034   6
   3  11 -11 13699.3 1004.83   5
   3  11 -11 19260.1 1221.07  15
   3  11 -10 535.511 271.339  15
   3  11 -10 525.986 192.551  13
   3  11 -10 274.461 233.890   6
   3  11 -10 537.900 230.571   5
   3  11  -9 803.589 264.720  15
   3  11  -9 703.010 193.332  13
   3  11  -9 580.226 214.838   6
   3  11  -9 562.759 243.004   5
   3  11  -8 5606.54 547.884  13
   3  11  -8 3841.53 522.622   6
   3  11  -8 3965.97 545.372   5
   3  11  -8 5876.27 704.732  15
   3  11  -7 7836.39 647.505  13
   3  11  -7 6569.14 659.157   6
   3  11  -7 6168.89 671.171   5
   3  11  -7 7593.73 826.779  15
   3  11  -6 16572.0 966.352  13
   3  11  -6 16730.1 991.851   6
   3  11  -6 16576.3 1007.78   5
   3  11  -6 16672.5 1249.43  15
   3  11  -5 1962.73 473.951  15
   3  11  -5 2123.16 378.687  13
   3  11  -5 2118.71 331.942   6
   3  11  -5 2146.05 336.674   5
   3  11  -4 10727.1 804.135  13
   3  11  -4 10090.6 1028.72  15
   3  11  -3 67784.5 2035.72  13
   3  11  -3 65996.6 2605.47  15
   3  11  -2 752.478 303.666  15
   3  11  -2 771.322 236.182  13
   3 -11  -2 1167.73 410.145  11
   3  11  -1 3411.42 479.897  13
   3 -11  -1 3817.67 616.919  11
   3  11  -1 4432.66 717.472  15
   3  11   0 381.559 267.329  15
   3  11   0 531.468 232.253  13
   3 -11   0 779.082 356.235  11
  -3 -11   0 363.079 155.187  27
   3 -11   1 40260.5 1969.08  11
  -3 -11  -1 38362.8 1401.86  27
   3 -11   2 16046.2 1286.37  11
  -3 -11  -2 15454.5 902.720  27
  -3 -11  -2 14986.0 1028.07  16
  -3 -11  -3 43822.1 1534.93  27
   3 -11   3 44842.8 2107.50  11
  -3 -11  -3 42592.9 1731.48  16
   3 -11   4 1821.35 493.907  11
  -3 -11  -4 2118.70 367.172  27
  -3 -11  -4 1844.57 399.510  16
   3 -11   5 3190.21 611.120  11
   3 -11   6 3183.61 602.851  11
  -3 -11  -6 3469.83 353.941   7
  -3  11  -7 5613.59 578.329   4
   3 -11   7 5769.16 746.261  11
  -3  11  -7 5745.99 590.802   5
  -3 -11  -7 7206.18 505.361   7
  -3  11  -8-1.58334 108.068   5
  -3 -11  -8 69.7321 86.5548   7
  -3  11  -8 283.777 193.270   4
   3 -11   8 42.2999 195.951  11
  -3 -11  -9 487.284 158.899   7
  -3  11  -9 476.508 173.787   7
   3 -11   9 700.982 248.708  11
  -3 -11 -10 104.953 100.886   7
  -3  11 -10-220.131 164.424   7
   3 -11  10-5.99385 144.259  11
  -3 -11 -11 244.154 121.471   7
  -3  11 -11 86.7486 125.072   7
  -3  11 -12 7364.40 481.014   7
  -3 -11 -12 7442.06 487.558   7
  -3  11 -13 7880.15 450.665   7
  -3 -11 -13 7869.34 471.533   7
  -3  11 -14 2035.88 206.592   7
  -3 -11 -14 2353.65 248.276   7
   3  12 -15 2840.95 340.615   6
   3  12 -15 2716.66 338.675   5
   3  12 -14 470.244 185.093   6
   3  12 -14 482.505 204.810   5
   3  12 -13 1158.64 272.114   6
   3  12 -13 1164.15 279.582   5
   3  12 -12 5007.55 475.017  13
   3  12 -12 4201.00 498.179   6
   3  12 -12 4040.06 508.189   5
   3  12 -12 5190.71 618.136  15
   3  12 -11 9132.65 653.343  13
   3  12 -11 7661.70 707.385   6
   3  12 -11 7073.84 697.032   5
   3  12 -11 9593.62 855.424  15
   3  12 -10 1425.02 335.516  15
   3  12 -10 1369.13 249.952  13
   3  12 -10 876.773 276.073   6
   3  12 -10 468.112 243.900   5
   3  12  -9 7702.12 610.571  13
   3  12  -9 3638.33 540.004   6
   3  12  -9 3030.21 544.661   5
   3  12  -9 7516.65 792.077  15
   3  12  -8 1809.68 409.789  15
   3  12  -8 1642.69 285.148  13
   3  12  -8 814.983 276.879   6
   3  12  -8 591.660 171.709   5
   3  12  -7 14966.1 906.867  13
   3  12  -7 11999.8 865.974   6
   3  12  -7 11491.0 870.169   5
   3  12  -7 14568.9 1160.34  15
   3  12  -6 2394.04 546.226  15
   3  12  -6 2452.64 379.599  13
   3  12  -6 2557.46 405.879   6
   3  12  -6 2652.86 420.497   5
   3  12  -5 20691.6 1129.17  13
   3  12  -5 23129.8 1092.98   6
   3  12  -5 22785.2 1088.34   5
   3  12  -5 20751.5 1469.26  15
   3  12  -4 31865.8 1427.16  13
   3  12  -4 29798.6 1815.28  15
   3  12  -3 8381.92 744.390  13
   3 -12  -3 7154.60 801.118  11
   3  12  -3 8504.61 978.877  15
   3  12  -2 894.304 392.496  15
   3  12  -2 522.315 204.271  13
   3 -12  -2 1048.00 394.787  11
   3  12  -1 21112.2 1172.84  13
   3 -12  -1 20497.0 1431.17  11
   3  12  -1 22487.1 1566.27  15
   3  12   0 125432. 2754.15  13
   3 -12   0 122413. 3534.30  11
  -3 -12   0 125733. 2584.05  27
   3  12   0 123708. 3599.40  15
   3  12   1 90.3639 164.919  15
   3  12   1 166.610 185.198  13
   3 -12   1 272.012 325.411  11
  -3 -12  -1 12.2409 145.269  27
   3 -12   2 3966.82 679.166  11
  -3 -12  -2 3739.36 454.001  27
  -3 -12  -2 4147.97 566.479  16
   3 -12   3 5228.53 749.440  11
  -3 -12  -3 5246.83 538.401  27
  -3 -12  -3 5369.64 649.331  16
   3 -12   4 56473.8 2451.12  11
  -3 -12  -4 62309.7 1875.64  27
  -3 -12  -4 57396.6 2109.30  16
   3 -12   5 929.638 330.232  11
  -3 -12  -5 1390.11 288.398  27
  -3 -12  -5 1241.94 326.428  16
   3 -12   6 3910.19 634.764  11
  -3  12  -7 11189.6 810.138   4
   3 -12   7 12207.2 1076.47  11
  -3  12  -7 12029.0 844.149   5
  -3  12  -8 6395.15 619.245   4
   3 -12   8 5236.92 733.391  11
  -3  12  -8 6165.51 587.839   5
  -3 -12  -8 7539.93 515.830   7
  -3  12  -9 11942.7 688.390   7
  -3  12  -9 9949.30 718.243   4
   3 -12   9 8902.39 843.455  11
  -3  12  -9 9976.42 740.423   5
  -3 -12  -9 11563.1 637.280   7
  -3 -12 -10 121.232 102.705   7
  -3  12 -10-161.299 133.062   7
   3 -12  10-196.007 150.568  11
  -3  12 -11 7559.88 508.278   7
  -3 -12 -11 7968.17 512.819   7
  -3  12 -12 12065.8 582.702   7
  -3 -12 -12 12270.4 612.188   7
  -3  12 -13 3391.32 287.726   7
  -3 -12 -13 3286.83 313.656   7
  -3  12 -14 1695.74 182.157   7
  -3 -12 -14 1939.84 228.271   7
   3  13 -15 682.847 178.166   6
   3  13 -15 862.438 186.111   5
   3  13 -14 1694.30 288.578   6
   3  13 -14 1776.92 293.725   5
   3  13 -13 11128.6 740.038   6
   3  13 -13 11269.6 760.489   5
   3  13 -12 30660.3 1135.18  13
   3  13 -12 26292.5 1203.17   6
   3  13 -12 27464.3 1259.92   5
   3  13 -12 31575.6 1491.32  15
   3  13 -11 75.3602 126.068  15
   3  13 -11 174.032 124.066  13
   3  13 -11-193.383 170.031   6
   3  13 -11 157.293 190.146   5
   3  13 -10 272.358 194.217  15
   3  13 -10 213.054 149.008  13
   3  13 -10 188.823 178.781   6
   3  13 -10 53.4863 193.986   5
   3  13  -9 25055.5 1089.00  13
   3  13  -9 10794.6 904.271   6
   3  13  -9 10176.8 933.438   5
   3  13  -9 24970.5 1412.53  15
   3  13  -8 41616.6 1460.91  13
   3  13  -8 24544.1 1316.27   6
   3  13  -8 23833.8 1344.44   5
   3  13  -8 42185.3 1911.19  15
   3  13  -7 549.833 283.708  15
   3  13  -7 448.677 217.613  13
   3  13  -7 253.127 205.517   6
   3  13  -7 339.390 206.534   5
   3  13  -6 5190.76 554.225  13
   3  13  -6 5034.94 541.632   6
   3  13  -6 4842.24 534.150   5
   3  13  -6 5436.39 763.734  15
   3  13  -5 5105.52 583.016  13
   3  13  -5 5154.45 750.441  15
   3  13  -4 68391.3 2144.40  13
   3  13  -4 67787.9 2745.20  15
   3  13  -3 1176.00 426.692  15
   3  13  -3 1304.16 344.230  13
   3 -13  -3 1703.85 468.795  11
   3  13  -2-3.15286 269.639  15
   3  13  -2 332.705 200.046  13
   3 -13  -2 107.463 340.095  11
   3  13  -1 5516.38 610.602  13
   3 -13  -1 5195.80 739.135  11
   3  13  -1 6128.40 862.032  15
   3  13   0 2004.56 528.885  15
   3  13   0 1655.73 348.690  13
   3 -13   0 1828.90 517.920  11
  -3 -13   0 1816.89 324.385  27
   3  13   1 6209.34 604.717  13
   3 -13   1 4956.09 748.168  11
  -3 -13  -1 6393.94 591.605  27
   3  13   1 6238.07 816.138  15
   3 -13   2 5209.63 774.899  11
  -3 -13  -2 5171.37 538.100  27
  -3 -13  -2 4854.23 600.733  16
   3 -13   3 13280.9 1217.33  11
  -3 -13  -3 15426.6 943.185  27
  -3 -13  -3 12832.5 1032.72  16
   3 -13   4 22355.3 1563.16  11
  -3 -13  -4 26552.6 1232.30  27
  -3 -13  -4 24003.4 1371.36  16
   3 -13   5 76.6527 263.214  11
  -3 -13  -5 232.674 176.706  16
  -3  13  -6 87.3366 165.198   5
  -3  13  -6 50.6091 138.327   4
   3 -13   6 216.695 308.857  11
  -3  13  -7 1976.89 354.952   5
  -3  13  -7 1528.24 318.643   4
   3 -13   7 1953.13 434.358  11
  -3 -13  -7 2529.05 296.649   7
  -3  13  -8 39161.5 1439.13   4
  -3  13  -8 39017.5 1454.12   5
  -3  13  -9 8223.80 574.128   7
  -3  13  -9 7115.46 592.904   4
   3 -13   9 7914.24 762.549  11
  -3  13  -9 7347.84 610.404   5
  -3 -13  -9 8530.75 533.346   7
  -3 -13 -10 125.456 101.307   7
  -3  13 -10 52.9370 109.212   7
   3 -13  10 174.069 189.885  11
  -3 -13 -11 511.579 137.216   7
  -3  13 -11 441.293 135.394   7
  -3  13 -12 61169.5 1276.52   7
  -3 -13 -12 61688.2 1331.66   7
  -3  13 -13 14701.2 562.875   7
  -3 -13 -13 15786.0 630.703   7
  -3 -13 -14 6129.92 364.872   7
   3  14 -15 110.333 116.926   6
   3  14 -15 153.483 81.1569   5
   3  14 -14 742.101 191.407   6
   3  14 -14 711.566 175.795   5
   3  14 -13 612.077 188.344   6
   3  14 -13 914.868 219.555   5
   3  14 -12 592.201 212.139  15
   3  14 -12 544.498 168.275  13
   3  14 -12 352.853 197.311   6
   3  14 -12 516.195 189.627   5
   3  14 -11 15983.8 824.656  13
   3  14 -11 13896.1 905.993   6
   3  14 -11 13507.7 912.259   5
   3  14 -11 16235.2 1070.92  15
   3  14 -10 21205.0 964.803  13
   3  14 -10 14777.9 961.537   6
   3  14 -10 16464.6 1014.95   5
   3  14 -10 21951.1 1271.09  15
   3  14  -9 371.812 219.056  15
   3  14  -9 235.718 119.670  13
   3  14  -9 469.770 190.167   6
   3  14  -9 138.500 153.527   5
   3  14  -8 349.030 291.833  15
   3  14  -8 155.804 158.539  13
   3  14  -8 183.189 177.863   6
   3  14  -8-3.31038 154.049   5
   3  14  -7 19134.4 1021.41  13
   3  14  -7 16401.0 1000.36   6
   3  14  -7 16017.5 1021.18   5
   3  14  -7 19265.7 1306.07  15
   3  14  -6 16274.0 975.666  13
   3  14  -6 15381.7 933.645   6
   3  14  -6 14277.8 944.319   5
   3  14  -6 15370.7 1228.80  15
   3  14  -5 3483.54 632.849  15
   3  14  -5 3271.02 481.704  13
   3  14  -4 176.046 272.722  15
   3  14  -4 234.966 207.771  13
   3  14  -3 2296.26 549.330  15
   3  14  -3 2621.58 445.457  13
   3 -14  -3 2265.42 481.353  11
   3  14  -2 12447.8 1020.47  13
   3 -14  -2 13567.7 1221.40  11
   3  14  -2 11652.0 1308.65  15
   3  14  -1 4313.41 766.019  15
   3  14  -1 4658.46 666.614  13
   3 -14  -1 6008.74 848.968  11
   3  14   0 8225.62 827.730  13
   3 -14   0 11783.0 1145.48  11
  -3 -14   0 13848.7 872.546  27
   3  14   0 9697.51 1128.55  15
   3  14   1 15184.7 991.314  13
   3 -14   1 13841.4 1270.31  11
  -3 -14  -1 17216.0 968.818  27
   3  14   1 14291.4 1272.58  15
   3 -14   2 451.585 285.471  11
  -3 -14  -2 50.3491 148.307  27
   3 -14   3 231.146 257.728  11
  -3 -14  -3 724.959 245.687  27
  -3 -14  -3 217.066 211.594  16
   3 -14   4 2318.99 555.296  11
  -3 -14  -4 2892.30 421.500  27
  -3 -14  -4 2698.89 499.067  16
   3 -14   5 5943.20 866.095  11
  -3 -14  -5 6401.94 696.784  16
  -3  14  -6 11455.5 855.926   4
   3 -14   6 11493.5 1084.98  11
  -3  14  -6 11429.6 848.055   5
  -3 -14  -6 13036.1 967.762  16
  -3  14  -7 4907.91 536.516   4
   3 -14   7 4679.64 703.721  11
  -3  14  -7 5059.91 550.768   5
  -3 -14  -7 6386.70 452.095   7
  -3  14  -8 9966.81 720.176   4
   3 -14   8 9807.75 912.030  11
  -3  14  -8 9961.38 729.656   5
  -3 -14  -8 11739.3 629.500   7
  -3  14  -9 5990.97 495.054   7
  -3  14  -9 5694.23 524.662   4
   3 -14   9 4923.07 610.163  11
  -3  14  -9 5745.10 525.187   5
  -3 -14  -9 6554.66 450.262   7
  -3  14 -10 16662.6 748.804   7
  -3  14 -10 13917.4 764.328   4
   3 -14  10 14035.3 895.537  11
  -3  14 -10 13688.9 775.279   5
  -3 -14 -10 16513.4 729.324   7
  -3  14 -11 13995.5 637.250   7
  -3 -14 -11 14453.0 649.401   7
  -3 -14 -12 166.637 118.097   7
  -3  14 -12 125.921 94.7166   7
  -3 -14 -13 151.904 92.5117   7
  -3  14 -13 63.0322 71.7302   7
   3  15 -14 13594.0 678.829   6
   3  15 -14 14406.9 707.862   5
   3  15 -13 678.552 191.521   6
   3  15 -13 912.089 213.728   5
   3  15 -12 2901.80 417.426  15
   3  15 -12 3055.26 348.132  13
   3  15 -12 3046.86 380.554   6
   3  15 -12 2741.54 353.579   5
   3  15 -11 614.467 213.957  15
   3  15 -11 729.137 190.767  13
   3  15 -11 833.238 240.031   6
   3  15 -11 686.136 202.318   5
   3  15 -10 3278.98 382.360  13
   3  15 -10 2463.70 410.778   6
   3  15 -10 2596.60 419.575   5
   3  15 -10 3580.20 521.203  15
   3  15  -9 418.493 251.725  15
   3  15  -9 53.9867 108.144  13
   3  15  -9 121.198 133.120   6
   3  15  -9 185.188 154.229   5
   3  15  -8 7714.22 614.453  13
   3  15  -8 6304.63 621.707   6
   3  15  -8 6520.32 655.669   5
   3  15  -8 7618.62 809.056  15
   3  15  -7 386.401 245.889  15
   3  15  -7 25.5618 120.978  13
   3  15  -7 175.756 175.598   6
   3  15  -7 253.147 143.463   5
   3  15  -6 9325.60 739.294  13
   3  15  -6 9493.98 994.898  15
   3  15  -5 13563.0 962.237  13
   3  15  -5 14222.3 1252.20  15
   3  15  -4 4080.32 737.304  15
   3  15  -4 3998.16 576.466  13
   3  15  -3 2743.89 624.430  15
   3  15  -3 2058.14 481.095  13
   3 -15  -3 2686.65 500.024  11
   3  15  -2 17398.7 1212.37  13
   3  15  -2 17196.5 1548.76  15
   3  15  -1 5539.37 743.304  13
   3  15  -1 5605.36 941.140  15
   3  15   0 6560.27 715.055  13
   3 -15   0 9315.14 1052.40  11
  -3 -15   0 11074.5 800.729  27
   3  15   0 5952.96 893.334  15
   3  15   1 11208.9 892.032  13
   3 -15   1 12061.8 1177.14  11
  -3 -15  -1 14740.8 916.487  27
   3  15   1 11477.1 1173.71  15
   3 -15   2 28119.6 1831.13  11
  -3 -15  -2 34587.1 1409.20  27
   3 -15   3 4575.33 743.104  11
  -3 -15  -3 4593.67 525.128  27
  -3 -15  -3 3325.94 509.245  16
   3 -15   4 2355.79 508.332  11
  -3 -15  -4 2540.53 402.408  27
  -3 -15  -4 1758.98 378.561  16
  -3  15  -5 11103.1 839.566   4
   3 -15   5 11532.4 1121.65  11
  -3  15  -5 11539.8 872.542   5
  -3 -15  -5 12168.7 965.136  16
  -3  15  -6 13173.0 883.204   4
   3 -15   6 13112.8 1178.27  11
  -3  15  -6 12930.4 887.714   5
  -3 -15  -6 14011.1 996.048  16
  -3  15  -7 6039.63 586.737   4
   3 -15   7 6006.74 752.654  11
  -3  15  -7 6007.44 583.394   5
  -3  15  -8 3636.60 448.614   4
   3 -15   8 3684.02 528.256  11
  -3  15  -8 4076.24 467.964   5
  -3 -15  -8 4678.35 396.282   7
  -3 -15  -9 164.505 109.078   7
  -3  15  -9 288.222 160.804   4
  -3  15  -9 336.545 140.531   7
   3 -15   9 205.599 163.271  11
  -3  15  -9 318.492 165.877   5
  -3  15 -10 2067.37 300.307   4
  -3  15 -10 2124.11 267.401   7
   3 -15  10 1854.48 332.970  11
  -3 -15 -10 2519.34 285.222   7
  -3  15 -10 1757.65 289.889   5
  -3  15 -11 14423.4 615.440   7
  -3 -15 -11 15070.1 642.254   7
  -3 -15 -12 27.6513 73.1181   7
  -3  15 -12-100.589 88.9277   7
   3  16 -14 5516.06 401.440   6
   3  16 -14 5509.58 412.968   5
   3  16 -13 26893.9 966.191   6
   3  16 -13 28792.3 1018.82   5
   3  16 -12 298.186 160.450  15
   3  16 -12 300.361 118.996  13
   3  16 -12 205.381 130.061   6
   3  16 -12 13.7921 104.930   5
   3  16 -11-4.61748 138.559  15
   3  16 -11 83.3843 102.820  13
   3  16 -11-121.446 98.9387   6
   3  16 -11 175.234 126.558   5
   3  16 -10 15674.9 790.051  13
   3  16 -10 14765.1 853.536   6
   3  16 -10 16029.1 891.532   5
   3  16 -10 15841.0 1025.04  15
   3  16  -9 1625.88 376.081  15
   3  16  -9 1368.82 261.598  13
   3  16  -9 1498.00 286.010   6
   3  16  -9 1379.78 268.308   5
   3  16  -8 1336.72 331.554  15
   3  16  -8 1237.62 268.496  13
   3  16  -8 845.378 245.172   6
   3  16  -8 1123.88 255.782   5
   3  16  -7 2201.69 453.827  15
   3  16  -7 2162.98 346.759  13
   3  16  -7 2237.27 343.653   6
   3  16  -7 2441.19 374.375   5
   3  16  -6 1034.81 338.694  15
   3  16  -6 1223.82 288.086  13
   3  16  -5 5810.48 642.643  13
   3  16  -5 6024.99 806.017  15
   3  16  -4 874.079 376.335  15
   3  16  -4 820.036 295.099  13
   3  16  -3 906.660 461.909  15
   3  16  -3 796.849 318.885  13
   3 -16  -3 829.868 381.131  11
   3  16  -2 979.430 406.316  15
   3  16  -2 985.680 337.485  13
   3 -16  -2 945.282 388.790  11
   3  16  -1 3258.94 721.221  15
   3  16  -1 3260.81 549.308  13
   3 -16  -1 9995.51 1074.69  11
  -3 -16   1 11996.9 829.976  27
   3  16   0 3843.29 744.536  15
   3  16   0 4425.73 602.119  13
   3 -16   0 7851.33 952.231  11
  -3 -16   0 9770.93 741.968  27
   3  16   1 3817.26 533.161  13
   3 -16   1 4956.53 813.322  11
  -3 -16  -1 5443.30 549.216  27
   3  16   1 4373.83 714.981  15
   3 -16   2 234.146 227.846  11
  -3 -16  -2 87.8315 122.409  27
   3 -16   3 12598.1 1193.37  11
  -3 -16  -3 10894.0 926.364  16
  -3  16  -4 176.389 151.731   5
  -3  16  -4 83.4803 176.095   4
   3 -16   4 429.385 350.542  11
  -3 -16  -4 113.943 127.062  27
  -3 -16  -4 297.589 231.165  16
  -3  16  -5 17387.2 1046.29   4
   3 -16   5 18384.5 1367.46  11
  -3  16  -5 17575.9 1055.02   5
  -3 -16  -5 18374.2 1167.49  16
  -3  16  -6 16021.6 970.626   4
   3 -16   6 15899.3 1239.50  11
  -3  16  -6 16501.6 979.899   5
  -3 -16  -6 17140.1 1081.74  16
  -3  16  -7 1674.63 310.509   5
  -3  16  -7 1483.79 291.508   4
   3 -16   7 1306.47 374.842  11
  -3  16  -8 8243.32 633.496   4
   3 -16   8 8913.16 801.294  11
  -3  16  -8 8788.81 661.600   5
  -3 -16  -8 9991.01 563.939   7
  -3  16  -9 3200.78 378.881   4
  -3  16  -9 3841.71 373.126   7
   3 -16   9 3584.06 454.906  11
  -3  16  -9 3527.76 405.919   5
  -3 -16  -9 3911.24 339.753   7
  -3  16 -10 2266.27 265.151   7
   3 -16  10 2456.40 338.844  11
  -3  16 -10 2333.77 307.249   5
  -3 -16 -10 2427.18 275.552   7
  -3 -16 -11 1153.45 174.745   7
  -3  16 -11 953.430 159.790   7
  -3 -16 -12 1297.33 180.703   7
   3  17 -14 7357.69 426.711   6
   3  17 -14 7597.69 439.417   5
   3  17 -13 1303.67 202.370   6
   3  17 -13 1313.07 209.004   5
   3  17 -12 1309.59 268.281  15
   3  17 -12 1482.84 215.341  13
   3  17 -12 1224.01 220.990   6
   3  17 -12 1237.11 217.262   5
   3  17 -11 2206.53 365.585  15
   3  17 -11 2104.70 264.618  13
   3  17 -11 1886.13 282.330   6
   3  17 -11 2197.05 298.035   5
   3  17 -10 8679.79 561.563  13
   3  17 -10 8357.53 602.924   6
   3  17 -10 9159.75 629.661   5
   3  17 -10 8444.48 715.025  15
   3  17  -9 9165.75 604.877  13
   3  17  -9 9427.56 652.737   6
   3  17  -9 9932.27 669.216   5
   3  17  -9 9029.49 780.679  15
   3  17  -8 4063.21 434.817  13
   3  17  -8 3814.72 428.523   6
   3  17  -8 4462.67 464.729   5
   3  17  -8 3846.38 531.990  15
   3  17  -7 12593.4 782.982  13
   3  17  -7 12604.6 1019.41  15
   3  17  -6 3940.78 473.628  13
   3  17  -6 4009.13 620.926  15
   3  17  -5 8539.94 763.780  13
   3  17  -5 9457.02 965.091  15
   3  17  -4 19734.1 1152.64  13
   3  17  -4 20162.3 1482.27  15
   3  17  -3 41.4920 199.471  15
   3  17  -3 98.5935 182.710  13
   3  17  -2 4012.53 750.175  15
   3  17  -2 4153.07 585.781  13
   3 -17  -2 5429.90 743.544  11
   3  17  -1 3113.83 652.734  15
   3  17  -1 2783.71 496.292  13
   3  17   0 4758.36 588.175  13
   3 -17   0 8187.77 956.710  11
  -3 -17   0 9567.43 729.329  27
   3  17   0 4617.59 775.421  15
   3  17   1 243.334 177.275  15
   3  17   1 308.268 198.536  13
   3 -17   1 450.292 294.637  11
  -3 -17  -1 360.305 180.936  27
   3 -17   2 3488.75 632.738  11
  -3 -17  -2 3832.05 482.766  27
  -3  17  -3 914.688 276.558   5
  -3  17  -3 1073.00 294.257   4
   3 -17   3 628.906 280.666  11
  -3 -17  -3 1272.45 304.474  27
  -3 -17  -3 1181.70 308.481  16
  -3  17  -4 223.438 198.043   5
  -3  17  -4 207.494 168.738   4
   3 -17   4 447.627 260.131  11
  -3 -17  -4 186.908 125.947  27
  -3 -17  -4 497.012 218.066  16
  -3  17  -5 10190.6 791.899   4
   3 -17   5 10242.7 1013.74  11
  -3  17  -5 10180.7 788.190   5
  -3 -17  -5 10921.7 869.465  16
  -3  17  -6 1607.38 319.277   5
  -3  17  -6 2057.45 356.530   4
   3 -17   6 2082.18 467.704  11
  -3  17  -7 5523.30 539.364   4
   3 -17   7 5527.03 650.560  11
  -3  17  -7 5541.59 542.730   5
  -3  17  -8 1027.65 233.082   4
   3 -17   8 1045.88 315.615  11
  -3  17  -8 1055.47 237.915   5
  -3  17  -9 6616.84 515.595   4
  -3  17  -9 7998.28 498.582   7
   3 -17   9 7267.06 602.372  11
  -3  17  -9 6550.62 519.476   5
  -3 -17  -9 7931.80 470.659   7
  -3 -17 -10 1657.49 208.734   7
  -3  17 -10 1639.78 213.604   7
   3 -17  10 1575.82 261.956  11
  -3  17 -10 1612.74 253.975   5
  -3  17 -11 5799.59 343.429   7
  -3 -17 -11 6416.05 381.346   7
   3  18 -13 2674.01 259.976   6
   3  18 -13 2724.21 265.393   5
   3  18 -12 1569.22 272.327  15
   3  18 -12 1501.16 203.309  13
   3  18 -12 1318.23 206.150   6
   3  18 -12 1467.59 229.515   5
   3  18 -11 8186.50 487.507  13
   3  18 -11 8488.62 534.378   6
   3  18 -11 9459.42 572.530   5
   3  18 -11 8039.07 632.051  15
   3  18 -10 102.419 123.906  15
   3  18 -10 223.286 130.463  13
   3  18 -10 317.733 149.291   6
   3  18 -10 196.271 140.696   5
   3  18  -9 3100.59 347.679  13
   3  18  -9 3274.02 371.346   6
   3  18  -9 3583.85 399.188   5
   3  18  -9 3199.54 448.308  15
   3  18  -8 2725.83 455.609  15
   3  18  -8 3151.39 373.786  13
   3  18  -7 36377.8 1283.00  13
   3  18  -7 36962.3 1654.88  15
   3  18  -6 2793.50 511.821  15
   3  18  -6 2830.17 389.000  13
   3  18  -5 3361.47 592.956  15
   3  18  -5 3211.32 437.711  13
   3  18  -4 234.241 265.439  15
   3  18  -4 159.320 202.247  13
   3  18  -3 15901.6 1017.25  13
   3  18  -3 15536.1 1317.16  15
   3  18  -2 4714.98 711.073  15
   3  18  -2 5139.10 603.455  13
   3 -18  -2 5372.75 705.298  11
  -3 -18   2 6717.65 663.333  27
   3  18  -1 71.1405 229.753  15
   3  18  -1-59.1150 190.168  13
   3 -18  -1 10.2857 240.766  11
  -3 -18   1 37.5557 119.127  27
   3  18   0 407.509 298.041  15
   3  18   0 378.123 165.666  13
   3 -18   0 242.566 278.442  11
  -3 -18   0 641.495 211.446  27
   3  18   1 1112.68 416.562  15
   3  18   1 717.298 264.053  13
   3 -18   1 740.333 297.435  11
  -3 -18  -1 798.394 278.137  27
  -3  18  -2 4548.72 572.438   4
   3 -18   2 4435.01 714.562  11
  -3 -18  -2 4733.08 529.470  27
  -3  18  -2 4986.85 618.426   5
  -3  18  -3 139.271 163.407   5
  -3  18  -3 427.454 225.638   4
   3 -18   3-291.981 292.147  11
  -3 -18  -3 22.8797 177.104  27
  -3 -18  -3 277.763 192.361  16
  -3  18  -4 382.336 192.310   5
  -3  18  -4 555.340 258.159   4
   3 -18   4 342.667 281.008  11
  -3 -18  -4 585.589 230.525  16
  -3  18  -5 2798.60 433.995   5
  -3  18  -5 2743.09 423.041   4
   3 -18   5 3075.63 528.492  11
  -3 -18  -5 2665.23 432.146  16
  -3  18  -6 238.408 214.045   5
  -3  18  -6 69.0185 126.772   4
   3 -18   6 52.2680 188.878  11
  -3  18  -7 9513.16 675.885   4
   3 -18   7 10462.5 826.719  11
  -3  18  -7 10211.1 703.632   5
  -3  18  -8 1216.13 239.511   4
   3 -18   8 1200.24 270.392  11
  -3  18  -8 1330.48 261.295   5
  -3  18  -9 9253.65 578.507   4
  -3  18  -9 10920.8 549.128   7
   3 -18   9 10095.5 658.789  11
  -3  18  -9 9904.52 595.816   5
  -3  18 -10 2576.48 248.965   7
   3 -18  10 2101.39 270.562  11
  -3  18 -10 2299.16 267.329   5
   3  19 -12 5494.93 368.580   6
   3  19 -12 5498.31 372.164   5
   3  19 -11 9425.38 491.684  13
   3  19 -11 9494.43 507.910   6
   3  19 -11 10128.8 527.362   5
   3  19 -11 9068.86 636.868  15
   3  19 -10 10594.5 560.431  13
   3  19 -10 11438.6 594.812   6
   3  19 -10 11592.1 605.677   5
   3  19 -10 10125.8 711.759  15
   3  19  -9 3097.23 318.838  13
   3  19  -9 3613.60 344.204   6
   3  19  -9 3613.72 347.564   5
   3  19  -9 3435.51 450.720  15
   3  19  -8 31725.7 1074.93  13
   3  19  -8 30604.4 1371.21  15
   3  19  -7 5546.93 482.990  13
   3  19  -7 5407.28 630.320  15
   3  19  -6 654.122 256.087  15
   3  19  -6 542.513 189.907  13
   3  19  -5 1576.76 385.997  15
   3  19  -5 1836.49 339.602  13
   3  19  -4 3392.98 578.955  15
   3  19  -4 3566.19 447.334  13
  -3 -19   4 3190.67 451.117  27
   3  19  -3 925.505 356.683  15
   3  19  -3 1140.68 282.858  13
  -3 -19   3 1040.24 240.701  27
   3  19  -2 79.2885 266.940  15
   3  19  -2 210.197 187.306  13
   3 -19  -2 144.680 204.178  11
  -3 -19   2-242.046 185.676  27
   3  19  -1 6666.14 645.302  13
   3 -19  -1 7935.18 807.581  11
   3  19  -1 7186.90 852.772  15
  -3  19   0 2089.48 416.846   5
   3  19   0 1247.64 403.401  15
   3  19   0 1306.77 329.140  13
  -3  19   0 1873.18 383.572   4
   3 -19   0 1572.88 427.513  11
  -3 -19   0 1821.71 327.023  27
   3  19   1 8100.32 668.992  13
  -3  19  -1 9886.74 833.306   4
   3 -19   1 9450.99 918.321  11
  -3 -19  -1 8323.24 706.695  27
  -3  19  -1 9980.58 852.297   5
   3  19   1 8221.26 863.641  15
  -3  19  -2 11018.5 877.229   4
   3 -19   2 10619.8 952.047  11
  -3 -19  -2 12075.5 796.177  27
  -3  19  -2 11531.2 892.494   5
  -3  19  -3 1025.20 300.578   5
  -3  19  -3 1228.18 295.342   4
   3 -19   3 652.056 251.494  11
  -3 -19  -3 854.775 212.232  27
  -3 -19  -3 761.984 217.187  16
  -3  19  -4 2257.32 401.506   5
  -3  19  -4 2578.97 413.494   4
   3 -19   4 2675.28 507.147  11
  -3 -19  -4 2438.51 396.437  16
  -3  19  -5 20743.4 1068.22   4
   3 -19   5 23113.0 1328.91  11
  -3  19  -5 21795.9 1091.45   5
  -3  19  -6 4439.31 481.710   4
   3 -19   6 4776.63 578.669  11
  -3  19  -6 4439.91 494.513   5
  -3  19  -7 410.510 151.286   4
   3 -19   7 369.961 192.502  11
  -3  19  -7 333.942 152.630   5
  -3  19  -8 12724.1 707.997   4
   3 -19   8 13253.0 794.849  11
  -3  19  -8 12861.2 703.541   5
  -3  19  -9 8687.00 451.050   7
   3 -19   9 8205.08 551.025  11
  -3  19  -9 8581.66 527.469   5
   3  20 -11 1540.36 249.069  15
   3  20 -11 1651.64 197.471  13
   3  20 -10 1470.45 252.027  15
   3  20 -10 1536.82 199.361  13
   3  20  -9 1244.79 262.017  15
   3  20  -9 1333.97 206.136  13
   3  20  -8 5716.74 434.855  13
   3  20  -8 5499.73 550.263  15
   3  20  -7 182.431 160.150  15
   3  20  -7 211.591 126.010  13
   3  20  -6 2771.84 439.833  15
   3  20  -6 2802.85 330.801  13
   3  20  -5 12011.6 726.583  13
  -3 -20   5 14345.2 834.160  27
   3 -20  -5 12799.2 612.251   8
   3  20  -5 12505.9 957.644  15
   3  20  -4 863.258 315.236  15
   3  20  -4 1087.26 252.380  13
  -3 -20   4 916.389 228.654  27
   3  20  -3 6591.42 570.422  13
  -3  20   3 8765.38 742.428   4
  -3 -20   3 6414.16 616.558  27
  -3  20   3 9361.03 804.853   5
   3  20  -3 6409.32 748.827  15
  -3  20   2 847.109 292.644   5
   3  20  -2 673.360 278.004  15
   3  20  -2 593.046 241.077  13
  -3  20   2 523.276 227.046   4
   3 -20  -2 500.044 240.679  11
  -3 -20   2 607.474 190.118  27
   3  20  -1 14322.6 871.145  13
  -3  20   1 18185.7 1110.33   4
   3 -20  -1 14684.9 996.022  11
  -3 -20   1 18704.0 957.995  27
  -3  20   1 18760.1 1144.00   5
   3  20  -1 15230.7 1155.20  15
   3  20   0 10666.4 740.905  13
  -3  20   0 13256.2 945.176   4
   3 -20   0 10616.1 900.194  11
  -3 -20   0 12019.4 805.855  27
  -3  20   0 13764.1 977.115   5
   3  20   0 10049.2 948.031  15
   3  20   1 6094.79 530.853  13
  -3  20  -1 6685.18 669.199   4
   3 -20   1 6218.95 702.224  11
  -3 -20  -1 5562.03 594.793  27
  -3  20  -1 7482.29 706.769   5
   3  20   1 6127.26 693.266  15
  -3  20  -2 1731.95 357.962   5
  -3  20  -2 1802.40 365.642   4
   3 -20   2 1814.25 417.836  11
  -3 -20  -2 1452.81 287.675  27
  -3  20  -3 14783.7 934.579   4
   3 -20   3 14640.6 1074.54  11
  -3  20  -3 15694.3 952.796   5
  -3  20  -4 24677.5 1153.82   4
   3 -20   4 24964.0 1312.27  11
  -3  20  -4 25960.1 1188.41   5
  -3  20  -5 15561.4 878.670   4
   3 -20   5 16206.2 1022.55  11
  -3  20  -5 16372.5 905.222   5
  -3  20  -6 2992.09 378.439   4
   3 -20   6 3371.41 464.435  11
  -3  20  -6 2959.76 382.134   5
  -3  20  -7 190.986 133.591   4
   3 -20   7-6.89955 113.468  11
  -3  20  -7 345.871 154.203   5
  -3  20  -8 323.166 110.977   7
   3 -20   8 686.230 182.376  11
  -3  20  -8 602.432 164.901   5
   3  21 -10 315.744 118.407  15
   3  21 -10 285.703 96.6154  13
   3  21  -9 7670.00 441.324  13
   3  21  -9 7812.97 575.535  15
   3  21  -8 337.270 144.057  15
   3  21  -8 203.454 106.445  13
   3  21  -7 559.456 178.652  15
   3  21  -7 484.683 148.442  13
  -3 -21   7 156.596 167.699  27
   3  21  -6 3135.24 344.141  13
  -3 -21   6 4120.17 404.955  27
   3  21  -6 3247.80 446.299  15
   3  21  -5 3776.55 386.792  13
  -3 -21   5 3996.66 444.033  27
   3 -21  -5 3769.03 319.162   8
   3  21  -5 4114.82 513.866  15
   3  21  -4 2714.37 451.418  15
   3  21  -4 3014.63 350.431  13
  -3 -21   4 3210.02 389.286  27
   3 -21  -4 2790.36 293.940   8
   3  21  -3 2497.71 463.583  15
   3  21  -3 2068.09 310.304  13
  -3 -21   3 2172.34 324.490  27
   3  21  -2 21649.8 975.392  13
  -3  21   2 28014.8 1273.10   4
   3 -21  -2 16773.0 927.546  11
  -3 -21   2 26590.5 1111.38  27
  -3  21   2 29794.6 1327.37   5
   3  21  -2 21198.8 1267.97  15
  -3  21   1 1001.12 261.340   5
   3  21  -1 722.028 258.841  15
   3  21  -1 726.852 195.974  13
  -3  21   1 1072.15 305.354   4
   3 -21  -1 1010.70 301.338  11
  -3 -21   1 472.526 161.883  27
  -3  21   0 143.516 187.059   5
   3  21   0 96.5015 193.395  15
   3  21   0 201.329 159.269  13
  -3  21   0 226.341 160.408   4
   3 -21   0 236.701 195.965  11
  -3 -21   0-17.7642 155.117  27
  -3  21  -1 3055.05 441.032   5
   3  21   1 2378.56 425.543  15
   3  21   1 2568.17 327.034  13
  -3  21  -1 2772.63 426.284   4
   3 -21   1 2642.18 430.195  11
  -3 -21  -1 3028.18 392.951  27
  -3  21  -2 32924.4 1351.13   4
   3 -21   2 30929.5 1395.66  11
  -3 -21  -2 31687.5 1285.10  27
  -3  21  -2 35064.2 1404.46   5
  -3  21  -3 3134.48 409.916   4
   3 -21   3 3011.48 468.085  11
  -3  21  -3 3641.47 462.942   5
  -3  21  -4 136.400 126.780   4
   3 -21   4 116.037 182.136  11
  -3  21  -4 113.498 143.558   5
  -3  21  -5 1267.64 260.202   4
   3 -21   5 1584.21 345.218  11
  -3  21  -5 1420.90 269.155   5
  -3  21  -6 18514.1 857.684   4
   3 -21   6 18705.6 957.324  11
  -3  21  -6 19602.2 874.419   5
   3 -21   7 7051.75 552.434  11
  -3  21  -7 7934.65 518.576   5
   3  22  -9 1593.60 237.844  15
   3  22  -9 1531.03 192.108  13
  -3 -22   9 2011.98 264.662  27
   3  22  -8 879.184 201.664  15
   3  22  -8 938.567 154.399  13
  -3 -22   8 1120.85 192.109  27
   3  22  -7 4885.54 367.209  13
  -3 -22   7 6430.75 458.673  27
   3  22  -7 4933.08 469.408  15
   3  22  -6 23000.0 824.708  13
   3  22  -6 23676.3 1083.22  15
   3  22  -5 426.684 183.459  15
   3  22  -5 34.0531 77.5939  13
  -3 -22   5 338.049 149.888  27
   3 -22  -5 355.134 123.844   8
   3  22  -4 1192.40 292.289  15
   3  22  -4 1020.44 200.423  13
  -3 -22   4 1138.18 234.016  27
   3 -22  -4 851.247 160.266   8
   3  22  -3 1136.56 310.310  15
   3  22  -3 937.188 207.582  13
  -3 -22   3 1461.14 274.633  27
   3 -22  -3 1203.35 192.893   8
   3  22  -2 23061.1 923.053  13
  -3 -22   2 28623.8 1136.33  27
  -3  22   2 30141.0 1226.45   5
   3  22  -2 22336.2 1192.90  15
  -3  22   1 2735.17 415.286   5
   3  22  -1 2297.44 404.912  15
   3  22  -1 2537.43 313.132  13
  -3  22   1 2320.22 349.743   4
   3 -22  -1 2021.85 335.888  11
  -3 -22   1 2892.33 366.734  27
  -3  22   0 19.1092 141.130   5
   3  22   0-15.8068 126.092  15
   3  22   0 282.587 149.969  13
  -3  22   0 83.7750 126.413   4
   3 -22   0 0.62090 147.700  11
  -3 -22   0 27.8556 122.777  27
   3  22   1 221.405 121.277  15
   3  22   1 154.389 84.0779  13
  -3  22  -1 185.787 138.239   4
   3 -22   1-4.58374 134.991  11
  -3 -22  -1 31.1317 123.267  27
  -3  22  -1 239.376 174.025   5
  -3  22  -2 5580.77 527.848   4
   3 -22   2 4711.13 524.139  11
  -3  22  -2 5815.88 548.457   5
  -3  22  -3 276.916 166.682   4
   3 -22   3-35.2185 126.416  11
  -3  22  -3-22.0739 126.969   5
  -3  22  -4 2096.25 307.580   4
   3 -22   4 1512.59 313.893  11
  -3  22  -4 1670.11 290.877   5
  -3  22  -5 320.469 141.999   4
   3 -22   5 354.334 174.638  11
  -3  22  -5 459.903 147.956   5
   3 -22   6 28433.3 1096.28  11
  -3  22  -6 33808.9 1065.35   5
  -3 -23   8 169.935 95.2459  27
   3  23  -7 2218.94 232.500  13
  -3 -23   7 2540.94 279.181  27
   3  23  -7 2380.92 306.807  15
   3  23  -6 4477.72 339.187  13
   3  23  -6 4490.11 439.097  15
   3  23  -5 7046.99 438.890  13
  -3 -23   5 8244.38 541.077  27
   3  23  -5 6786.88 557.009  15
   3  23  -4 438.412 183.324  15
   3  23  -4 158.340 112.151  13
  -3 -23   4-57.0747 107.965  27
   3 -23  -4 282.225 107.620   8
   3  23  -3 18346.3 752.404  13
   3 -23  -3 19537.9 678.239   8
   3  23  -3 19383.1 996.993  15
   3  23  -2 7467.57 483.853  13
   3 -23  -2 8364.46 468.206   8
   3  23  -2 6919.25 623.593  15
   3  23  -1 1809.82 324.815  15
   3  23  -1 1515.26 222.774  13
  -3  23   1 1830.45 290.757   4
   3 -23  -1 1045.24 218.079  11
  -3 -23   1 1440.88 285.500  27
   3 -23  -1 1936.80 237.463   8
  -3  23   1 2139.85 331.779   5
   3  23   0 103.290 128.600  15
   3  23   0 288.831 128.843  13
  -3  23   0 74.6786 142.180   4
   3 -23   0 89.6695 113.696  11
  -3 -23   0-140.019 164.865  27
  -3  23   0 274.320 174.145   5
   3  23   1 1200.52 254.296  15
   3  23   1 1290.50 187.276  13
  -3  23  -1 1755.99 298.220   4
   3 -23   1 1025.49 250.761  11
  -3  23  -1 1660.84 293.247   5
  -3  23  -2 1140.75 236.876   4
   3 -23   2 582.485 181.595  11
  -3  23  -2 1066.73 219.320   5
  -3  23  -3 17927.9 820.859   4
  -3  23  -3 19411.4 865.059   5
  -3  23  -4 151.552 131.996   4
   3 -23   4 60.5671 119.127  11
  -3  23  -4 155.152 141.094   5
   3  24  -5 4691.68 323.407  13
  -3 -24   5 5220.20 429.663  27
   3  24  -5 4753.69 428.601  15
   3  24  -4 3517.19 291.665  13
  -3 -24   4 4551.60 378.293  27
   3  24  -4 3159.34 356.078  15
   3  24  -3 9067.11 470.407  13
   3  24  -3 9314.66 624.552  15
   3  24  -2 104.311 105.900  15
   3  24  -2 174.477 92.7222  13
  -3 -24   2-29.6000 97.1609  27
   3 -24  -2 33.2417 73.7575   8
   3  24  -1 4630.26 336.432  13
  -3 -24   1 5730.90 444.035  27
   3 -24  -1 5033.22 337.583   8
   3  24  -1 4452.62 440.475  15
   3 -24   0 20094.6 674.830   8
   3 -24   1 8105.71 446.735   8
   3 -24   2 1780.46 214.103   8
   4   0 -10 36400.2 1428.14  13
   4   0 -10 32681.4 1752.71  15
   4   0  -9 102.588 137.589  13
   4   0  -9-319.271 214.247  15
   4   0  -8 5045.09 574.467  13
   4   0  -8 5390.65 756.412  15
   4   0  -7 1366.38 517.885  15
   4   0  -7 1542.70 424.776  13
   4   0  -6 28583.1 1299.84  13
   4   0  -6 25280.8 1623.95  15
   4   0  -5-19.4496 165.000  15
   4   0  -5 95.0799 138.045  13
   4   0  -4 8259.49 699.597  13
   4   0  -4 7251.25 862.835  15
   4   0  -3-153.422 175.431  15
   4   0  -3 266.216 184.475  13
   4   0  -2 948.588 408.074  15
   4   0  -2 1338.31 355.442  13
   4   0   3 1658.83 444.097  11
   4   0   4 15659.6 1052.22  11
  -4   0  -5 592.807 201.125   7
   4   0   5 1479.86 511.694  11
  -4   0  -6 63245.1 1467.79   7
   4   0   6 70183.4 2186.66  11
  -4   0  -7 341.579 137.906   7
   4   0   7 277.183 274.053  11
   4   0   8 29687.5 1381.17  11
  -4   0  -8 23547.3 890.437   7
  -4   0  -9 1193.93 255.690   7
  -4   0 -10 16105.6 696.932   7
  -4   0 -11-155.577 111.129   7
  -4   0 -12 4643.74 369.659   7
   4   1 -11 4252.12 493.005  13
   4   1 -11 3798.10 590.653  15
   4   1 -10 2859.92 503.475  13
   4   1 -10 1587.28 683.968  15
   4   1  -9 1080.42 382.626  15
   4  -1  -9 1128.01 281.305  13
   4   1  -9 1357.57 292.047  13
   4  -1  -8 4913.08 561.246  13
   4   1  -8 6037.79 627.675  13
   4  -1  -8 4648.93 712.295  15
   4   1  -8 6533.98 819.591  15
   4  -1  -7 21568.5 1130.53  13
   4   1  -7 24325.4 1186.47  13
   4  -1  -7 19502.9 1418.88  15
   4   1  -7 23609.2 1492.51  15
   4  -1  -6 22466.4 1177.92  13
   4   1  -6 26907.1 1253.72  13
   4  -1  -6 21919.4 1521.95  15
   4   1  -6 25192.3 1579.15  15
   4  -1  -5 1679.20 443.044  15
   4   1  -5 2142.81 453.278  15
   4  -1  -5 2719.55 403.992  13
   4   1  -5 2673.62 390.871  13
   4  -1  -5 2557.73 469.111  11
   4  -1  -4 5342.39 573.384  13
   4   1  -4 5916.25 611.054  13
   4  -1  -4 4901.21 732.678  15
   4   1  -4 5610.11 736.692  15
   4  -1  -3 5119.42 546.198  13
   4   1  -3 5208.45 536.073  13
   4  -1  -3 4210.42 666.666  15
   4   1  -3 4138.69 659.595  15
   4  -1  -2 12127.7 863.562  13
   4   1  -2 12527.2 876.319  13
   4  -1  -2 10394.1 1009.78  15
   4   1  -2 12557.1 1065.76  15
   4  -1   1 915.424 396.936  11
   4  -1   2 10111.2 906.465  11
   4  -1   3 9270.86 835.357  11
   4  -1   4 1299.51 604.129  11
   4   1   4 4612.52 662.485  11
  -4   1  -5 8954.79 567.318   7
   4  -1   5 10046.2 850.799  11
   4   1   5 10494.9 839.597  11
  -4   1  -6 3373.18 371.711   7
   4  -1   6 3928.27 560.418  11
  -4   1  -7 2774.13 326.993   7
  -4  -1  -7 2084.82 290.901   7
   4  -1   7 3186.66 488.816  11
   4   1   7 2720.59 429.762  11
  -4   1  -8 2023.55 284.584   7
   4  -1   8 2146.72 355.876  11
  -4  -1  -8 2779.20 342.475   7
  -4  -1  -9 15942.6 711.814   7
  -4   1  -9 15211.3 702.011   7
  -4  -1 -10 1459.42 243.674   7
  -4   1 -10 954.361 203.734   7
  -4  -1 -11 147.855 98.7960   7
  -4   1 -11 187.597 107.530   7
  -4  -1 -12 22695.2 734.844   7
  -4   1 -12 22766.7 734.759   7
   4   2 -11 775.523 331.226  15
   4   2 -11 1035.45 264.751  13
   4   2 -10 103.354 156.857  15
   4   2 -10 264.198 185.431  13
   4   2  -9 1087.80 336.432  15
   4   2  -9 1369.08 291.905  13
   4   2  -8 1821.33 465.075  15
   4   2  -8 2146.32 408.169  13
   4   2  -7 14537.8 910.394  13
   4   2  -7 13626.2 1181.86  15
   4  -2  -6 4404.06 524.320  13
   4   2  -6 7004.82 677.173  13
   4   2  -6 6392.23 881.340  15
   4  -2  -6 3398.00 584.540  15
   4   2  -5 2577.30 487.643  15
   4   2  -5 2718.23 408.201  13
   4  -2  -5 1860.49 350.742  13
   4  -2  -5 2295.19 421.342  11
   4  -2  -5 1424.63 409.922  15
   4  -2  -4 19261.1 1062.31  13
   4   2  -4 22726.2 1123.30  13
   4  -2  -4 20182.0 1163.90  11
   4   2  -4 21984.1 1430.22  15
   4   2  -3 5643.28 578.366  13
   4  -2  -3 5582.18 674.494  11
   4   2  -3 5845.06 735.000  15
   4   2  -2 15044.3 904.034  13
   4  -2  -2 12049.3 937.945  11
   4   2  -2 13847.8 1135.23  15
   4  -2  -1 5245.32 708.910  11
   4  -2   0 50331.2 1930.01  11
   4  -2   1 5970.07 695.750  11
   4  -2   2 8094.60 767.889  11
   4  -2   3 812.503 332.288  11
   4  -2   4 21136.3 1235.30  11
  -4   2  -5 5389.93 436.077   7
   4  -2   5 5832.12 686.936  11
  -4   2  -6 3667.24 370.537   7
   4  -2   6 3146.86 521.028  11
  -4  -2  -6 3181.49 344.703   7
  -4   2  -7 2782.73 324.328   7
   4   2   7 3882.75 538.698  11
   4  -2   7 3056.62 480.604  11
  -4  -2  -7 2879.58 313.482   7
  -4  -2  -8 212.405 128.741   7
  -4   2  -8 502.045 180.416   7
   4  -2   8 19.7706 178.346  11
  -4  -2  -9 391.655 162.558   7
  -4   2  -9 356.450 151.740   7
  -4  -2 -10 906.785 195.594   7
  -4   2 -10 1447.53 233.556   7
  -4  -2 -11 1138.78 189.532   7
  -4   2 -11 1112.58 190.291   7
  -4  -2 -12 16934.1 630.276   7
  -4   2 -12 16896.5 630.238   7
   4   3 -12 11116.2 771.458  13
   4   3 -12 10049.4 956.822  15
   4   3 -11 154.181 211.630  15
   4   3 -11 190.151 175.825  13
   4   3 -10 208.416 180.830  15
   4   3 -10 155.765 169.025  13
   4   3  -9 159.531 262.286  15
   4   3  -9 81.6146 222.703  13
   4   3  -8 6697.80 613.650  13
   4   3  -8 6091.69 756.671  15
   4   3  -7 2318.19 541.939  15
   4   3  -7 2426.91 443.802  13
   4   3  -6 8696.80 690.841  13
   4   3  -6 8057.39 876.554  15
   4   3  -5 5235.56 542.546  13
   4   3  -5 5257.44 712.430  15
   4   3  -4 3085.64 503.372  13
   4  -3  -4 1696.94 359.560  11
   4   3  -4 3354.09 643.289  15
   4   3  -3 12406.4 840.178  13
   4  -3  -3 11545.7 905.937  11
   4   3  -3 13008.7 1071.53  15
   4   3  -2 1602.33 467.292  15
   4   3  -2 1580.43 377.417  13
   4  -3  -2 604.592 276.453  11
   4  -3  -1 20120.2 1218.76  11
   4  -3   0 23097.5 1303.41  11
   4  -3   1 15040.6 1057.25  11
   4  -3   2 2278.23 440.612  11
   4  -3   3 10737.3 921.533  11
  -4   3  -4 8966.31 555.197   7
   4  -3   4 9400.17 849.836  11
  -4   3  -5 15406.0 735.537   7
   4  -3   5 17342.5 1124.65  11
  -4   3  -6 6288.05 484.491   7
   4  -3   6 7813.33 761.008  11
   4   3   6 8458.39 767.817  11
  -4  -3  -7-21.5256 121.302   7
  -4   3  -7 823.303 243.562   7
   4  -3   7 385.493 243.670  11
   4   3   7 1069.52 404.410  11
  -4  -3  -8 1418.89 229.068   7
  -4   3  -8 1285.24 227.525   7
   4  -3   8 1701.96 383.198  11
  -4  -3  -9 222.677 139.244   7
  -4   3  -9 392.086 167.146   7
  -4  -3 -10 10272.9 557.737   7
  -4   3 -10 10399.3 561.721   7
  -4  -3 -11 5146.38 381.490   7
  -4   3 -11 6016.12 410.149   7
  -4  -3 -12 4937.34 341.414   7
  -4   3 -12 5133.64 343.532   7
   4   4 -12 8930.74 709.406  13
   4   4 -12 8625.97 851.015  15
   4   4 -11 7610.66 635.581  13
   4   4 -11 6892.49 811.823  15
   4   4 -10-121.458 216.937  15
   4   4 -10 191.781 183.090  13
   4   4  -9 19256.0 1018.97  13
   4   4  -9 18932.1 1308.14  15
   4   4  -8 684.049 362.018  15
   4   4  -8 913.506 293.231  13
   4   4  -7 29559.2 1276.14  13
   4   4  -7 30105.8 1692.85  15
   4   4  -6 1384.15 416.239  15
   4   4  -6 1678.93 339.971  13
   4   4  -5 8566.00 691.400  13
   4   4  -5 8591.13 896.044  15
   4   4  -4 156.846 179.571  15
   4   4  -4 46.5680 147.876  13
   4  -4  -4-11.2924 163.378  11
   4   4  -3 13372.4 853.564  13
   4  -4  -3 10828.9 871.902  11
   4   4  -3 13814.2 1120.94  15
   4   4  -2 1757.61 444.442  15
   4   4  -2 1526.61 298.391  13
   4  -4  -2 1402.83 301.684  11
   4  -4  -1 409.479 217.735  11
   4  -4   0 196.800 149.249  11
   4  -4   1 26.1980 161.649  11
   4  -4   2 3385.33 528.018  11
   4  -4   3 24300.3 1376.67  11
  -4   4  -4 5116.26 437.425   7
   4  -4   4 6173.52 715.293  11
  -4   4  -5 279.017 196.024   7
   4  -4   5 339.309 263.913  11
  -4   4  -6 16952.7 784.579   7
   4  -4   6 17629.4 1206.78  11
  -4   4  -7 25659.1 946.905   7
   4  -4   7 28445.2 1471.21  11
  -4  -4  -7 26294.6 906.481   7
  -4  -4  -8 629.025 185.247   7
  -4   4  -8 833.781 196.085   7
   4  -4   8 1160.13 379.015  11
  -4   4  -9 7312.95 501.411   7
  -4  -4  -9 7215.85 473.615   7
  -4   4 -10 2486.77 286.278   7
  -4  -4 -10 2641.36 285.222   7
  -4  -4 -11 15031.7 608.315   7
  -4   4 -11 15146.7 637.153   7
  -4  -4 -12 84.7410 87.5726   7
  -4   4 -12 3.01231 78.6996   7
   4   5 -13 8057.54 636.924  13
   4   5 -13 7937.57 790.293  15
   4   5 -12 79.7935 262.818  15
   4   5 -12 216.086 182.622  13
   4   5 -11 11714.4 778.743  13
   4   5 -11 11936.8 1024.27  15
   4   5 -10 1311.83 400.774  15
   4   5 -10 1339.86 295.517  13
   4   5  -9 22370.9 1101.11  13
   4   5  -9 21500.8 1427.62  15
   4   5  -8 3676.67 591.478  15
   4   5  -8 3769.45 464.939  13
   4   5  -7 14185.3 878.880  13
   4   5  -7 13068.9 1166.26  15
   4   5  -6 677.761 301.688  15
   4   5  -6 753.142 251.348  13
   4   5  -5 18822.0 1015.13  13
   4   5  -5 17311.5 1287.63  15
   4   5  -4 1050.71 366.009  15
   4   5  -4 893.107 235.491  13
   4  -5  -4 926.668 292.084  11
   4   5  -3 7563.26 648.259  13
   4  -5  -3 5941.00 674.034  11
   4   5  -3 7809.42 854.363  15
   4   5  -2 96.1973 199.237  15
   4   5  -2 261.296 186.732  13
   4  -5  -2 431.169 249.088  11
   4  -5  -1 23046.6 1342.46  11
   4  -5   0 464.775 272.589  11
   4  -5   1 16358.6 1175.59  11
   4  -5   2 565.495 296.963  11
  -4   5  -3 59.9941 114.315   7
   4  -5   3 218.183 201.899  11
  -4   5  -4 13063.2 696.785   7
   4  -5   4 15486.1 1125.90  11
  -4   5  -5 31895.4 1081.73   7
   4  -5   5 35240.8 1701.55  11
  -4   5  -6 1398.22 240.704   7
   4  -5   6 1570.22 359.572  11
  -4   5  -7 13159.9 682.959   7
   4  -5   7 15520.4 1107.62  11
  -4   5  -8 8603.80 536.365   7
   4  -5   8 9812.95 870.084  11
  -4  -5  -8 8921.13 528.735   7
  -4   5  -9 12108.5 613.280   7
   4  -5   9 12125.7 927.636  11
  -4  -5  -9 11968.3 587.063   7
  -4  -5 -10 1700.74 234.228   7
  -4   5 -10 1555.51 233.847   7
  -4  -5 -11 4053.09 311.965   7
  -4   5 -11 4125.93 325.615   7
  -4   5 -12 176.041 104.521   7
   4   6 -13 17032.4 879.446  13
   4   6 -13 15820.8 1070.50  15
   4   6 -12 6309.94 549.401  13
   4   6 -12 5797.58 688.736  15
   4   6 -11 250.110 236.926  15
   4   6 -11 555.372 227.744  13
   4   6 -10 449.943 268.010  15
   4   6 -10 217.312 157.924  13
   4   6  -9 5599.07 576.977  13
   4   6  -9 5579.90 733.478  15
   4   6  -8 3786.68 464.781  13
   4   6  -8 4315.02 682.274  15
   4   6  -7 1608.20 414.087  15
   4   6  -7 1610.77 332.134  13
   4   6  -6 7909.26 679.173  13
   4   6  -6 7757.94 876.059  15
   4   6  -5 29467.8 1319.38  13
   4   6  -5 31009.3 1726.32  15
   4   6  -4 1023.44 352.950  15
   4   6  -4 1330.97 278.876  13
   4  -6  -4 1171.24 323.832  11
   4   6  -3 4053.06 478.219  13
   4  -6  -3 3402.70 536.458  11
   4   6  -3 4039.59 631.417  15
   4   6  -2 2207.46 491.034  15
   4   6  -2 1869.11 331.559  13
   4  -6  -2 1918.28 426.698  11
   4   6  -1 20502.6 999.814  13
   4  -6  -1 17428.0 1206.58  11
   4   6  -1 19845.9 1328.78  15
   4  -6   0 19.0239 183.907  11
   4  -6   1 13990.7 1118.74  11
   4  -6   2 13121.5 1088.26  11
  -4   6  -3 489.854 143.029   7
   4  -6   3 562.558 271.007  11
  -4   6  -4 18632.7 829.994   7
   4  -6   4 20461.0 1326.31  11
  -4   6  -5 7689.57 532.394   7
   4  -6   5 9246.64 885.085  11
  -4   6  -6 4079.90 378.169   7
   4  -6   6 4773.00 634.598  11
  -4   6  -7 85.8156 110.560   7
   4  -6   7 394.289 277.847  11
  -4   6  -8 4986.68 408.645   7
   4  -6   8 5462.93 659.731  11
  -4  -6  -8 5517.98 402.822   7
  -4  -6  -9 95.5630 77.2908   7
  -4   6  -9-225.365 135.920   7
   4  -6   9 98.8229 166.863  11
  -4   6 -10 8752.83 496.649   7
  -4  -6 -10 7936.10 460.157   7
  -4  -6 -11 1542.13 194.462   7
  -4   6 -11 1465.60 200.066   7
   4   7 -13 183.688 224.927  15
   4   7 -13 264.279 173.006  13
   4   7 -12 17.9168 149.865  15
   4   7 -12 24.2589 142.455  13
   4   7 -11 1450.24 407.596  15
   4   7 -11 1217.64 264.700  13
   4   7 -10 566.538 257.877  15
   4   7 -10 432.276 212.512  13
   4   7  -9 272.803 249.471  15
   4   7  -9 329.561 153.111  13
   4   7  -8 3382.71 438.154  13
   4   7  -8 4221.47 658.023  15
   4   7  -7 1281.91 409.267  15
   4   7  -7 895.963 251.696  13
   4   7  -6 19839.4 1072.80  13
   4   7  -6 21331.4 1455.12  15
   4   7  -5 3569.05 635.716  15
   4   7  -5 3568.43 475.332  13
   4   7  -4 2965.66 577.506  15
   4   7  -4 2283.42 388.821  13
   4  -7  -4 1522.33 405.047  11
   4   7  -3 1256.47 357.192  15
   4   7  -3 1377.08 305.870  13
   4  -7  -3 1136.06 355.129  11
   4   7  -2 79045.7 2021.55  13
   4   7  -2 79581.8 2703.77  15
   4   7  -1 36251.6 1337.93  13
   4   7  -1 35351.4 1719.19  15
   4  -7   0 1106.82 386.354  11
   4  -7   1 345.314 290.160  11
   4  -7   2 37883.4 1880.85  11
  -4   7  -3 3719.79 367.560   7
   4  -7   3 5113.49 684.310  11
  -4   7  -4 4757.12 417.735   7
   4  -7   4 4652.95 673.675  11
  -4   7  -5 326.033 134.602   7
   4  -7   5 404.891 242.784  11
  -4   7  -6 258.653 108.548   7
   4  -7   6 385.836 262.381  11
  -4   7  -7 1014.28 190.996   7
   4  -7   7 1314.02 381.998  11
   4   7   7 1636.00 327.276  11
  -4   7  -8 5.39217 111.419   7
   4  -7   8 6.20517 195.821  11
  -4  -7  -9 119.180 83.5457   7
  -4   7  -9 36.2821 96.7376   7
   4  -7   9 353.417 212.647  11
  -4  -7 -10 848.394 169.317   7
  -4   7 -10 716.247 164.847   7
  -4   7 -11 2747.37 271.066   7
  -4  -7 -11 2355.60 235.365   7
   4   8 -13 10075.0 646.145  13
   4   8 -13 9627.36 800.748  15
   4   8 -12 1079.48 329.978  15
   4   8 -12 1289.66 266.435  13
   4   8 -11 14344.7 814.304  13
   4   8 -11 14325.4 1074.58  15
   4   8 -10 5466.67 530.599  13
   4   8 -10 5580.29 705.076  15
   4   8  -9 16024.4 904.376  13
   4   8  -9 15889.8 1179.62  15
   4   8  -8 3065.08 581.528  15
   4   8  -8 2906.40 419.100  13
   4   8  -7 4858.20 545.123  13
   4   8  -7 4964.92 695.424  15
   4   8  -6 20994.6 1114.50  13
   4   8  -6 20843.6 1454.92  15
   4   8  -5 3263.37 599.959  15
   4   8  -5 2988.89 436.959  13
   4   8  -4 12850.0 865.524  13
   4  -8  -4 10341.6 887.042  11
   4   8  -4 12926.1 1176.94  15
   4   8  -3 6333.71 595.698  13
   4  -8  -3 5586.57 703.343  11
   4   8  -3 5656.78 769.988  15
   4   8  -2 11972.1 843.664  13
   4  -8  -2 10468.2 1001.49  11
   4   8  -2 12239.0 1102.25  15
   4   8  -1 156.609 213.413  15
   4   8  -1 117.703 131.317  13
   4  -8  -1-135.029 219.097  11
   4  -8   0 12776.7 1136.26  11
   4  -8   1 38637.9 1925.66  11
  -4   8  -2 634.709 168.398   7
   4  -8   2 455.611 223.676  11
  -4   8  -3 6750.50 514.938   7
   4  -8   3 8219.22 891.187  11
  -4   8  -4 2266.07 290.341   7
   4  -8   4 3103.31 580.604  11
  -4   8  -5 1425.19 246.753   7
   4  -8   5 1862.67 462.740  11
  -4   8  -6 1413.42 226.006   7
   4  -8   6 2354.58 481.641  11
  -4   8  -7 10918.3 611.107   7
   4  -8   7 11290.4 989.359  11
  -4   8  -8 179.003 111.577   7
   4  -8   8 80.7005 191.571  11
  -4   8  -9 2411.66 277.632   7
   4  -8   9 2990.73 481.293  11
  -4  -8  -9 2707.79 257.991   7
  -4   8 -10 19273.7 713.797   7
  -4  -8 -10 18105.9 636.596   7
  -4   8 -11 33545.4 876.337   7
   4   9 -14 209.351 132.029  13
   4   9 -13 462.958 210.765  15
   4   9 -13 453.954 152.748  13
   4   9 -12 35887.5 1214.70  13
   4   9 -12 35395.5 1571.46  15
   4   9 -11 4827.57 477.349  13
   4   9 -11 5047.25 641.629  15
   4   9 -10 571.430 257.618  15
   4   9 -10 87.2531 116.484  13
   4   9  -9 3686.83 454.314  13
   4   9  -9 3852.08 618.134  15
   4   9  -8 57847.3 1755.52  13
   4   9  -8 58667.0 2340.99  15
   4   9  -7 4466.11 527.903  13
   4   9  -7 5114.04 745.836  15
   4   9  -6 3206.35 595.234  15
   4   9  -6 3007.26 455.040  13
   4   9  -5 367.881 246.705  15
   4   9  -5 342.491 199.538  13
   4   9  -4 5208.89 582.742  13
   4   9  -4 5074.01 758.100  15
   4   9  -3 898.120 331.872  15
   4   9  -3 676.478 254.904  13
   4  -9  -3 311.156 288.043  11
   4   9  -2 14.3659 208.625  15
   4   9  -2 246.762 178.089  13
   4  -9  -2 437.137 329.343  11
   4   9  -1 13579.7 837.723  13
   4  -9  -1 11411.6 1105.53  11
   4   9  -1 13660.0 1115.80  15
   4  -9   0 4204.97 699.612  11
   4  -9   1 8965.48 965.538  11
   4  -9   2 430.406 286.633  11
  -4   9  -3-44.5468 129.147   7
   4  -9   3 522.319 339.727  11
  -4   9  -4 29849.0 1070.85   7
   4  -9   4 30216.3 1768.18  11
  -4   9  -5 240.210 119.439   7
   4  -9   5 403.582 325.024  11
  -4   9  -6 7168.05 511.224   7
   4  -9   6 7350.09 812.383  11
  -4   9  -7 147.670 122.174   7
   4  -9   7-67.2155 203.864  11
  -4   9  -8 33549.4 1018.37   7
   4  -9   8 27879.7 1458.76  11
  -4   9  -9 3.91406 89.2116   7
   4  -9   9-5.81167 149.209  11
  -4   9 -10 12589.0 576.732   7
  -4   9 -11 1623.16 193.233   7
   4  10 -13 461.614 216.054  15
   4  10 -13 475.098 155.172  13
   4  10 -12 719.990 262.673  15
   4  10 -12 699.965 197.665  13
   4  10 -11 10742.1 672.700  13
   4  10 -11 11460.6 914.237  15
   4  10 -10 10301.7 695.772  13
   4  10 -10 10149.2 896.141  15
   4  10  -9 6064.40 567.509  13
   4  10  -9 6613.14 759.049  15
   4  10  -8 8066.56 670.867  13
   4  10  -8 8313.02 867.031  15
   4  10  -7 455.381 303.956  15
   4  10  -7 272.082 206.146  13
   4  10  -6 10631.6 816.593  13
   4  10  -6 10927.6 1076.67  15
   4  10  -5 17938.5 1069.30  13
   4  10  -5 18138.6 1384.02  15
   4  10  -4 18523.2 1104.85  13
   4  10  -4 20564.3 1489.00  15
   4  10  -3 1651.42 468.856  15
   4  10  -3 798.869 264.928  13
   4 -10  -3 1391.32 448.827  11
   4  10  -2 40537.3 1526.58  13
   4  10  -2 40704.4 2001.03  15
   4  10  -1 10417.0 746.909  13
   4 -10  -1 8975.13 960.370  11
   4  10  -1 10801.5 989.703  15
   4 -10   0 24617.8 1620.30  11
   4 -10   1-216.169 224.784  11
   4 -10   2 799.589 429.230  11
  -4  10  -3 734.733 172.335   7
   4 -10   3 1494.93 487.449  11
  -4  10  -4 10801.6 656.466   7
   4 -10   4 10921.3 1069.35  11
  -4  10  -5 10330.7 637.081   7
   4 -10   5 10048.6 1020.10  11
  -4  10  -6 1906.26 267.223   7
   4 -10   6 2222.44 496.612  11
  -4  10  -7 24567.3 893.629   7
   4 -10   7 21503.2 1337.54  11
  -4  10  -8 2603.74 300.813   7
   4 -10   8 2127.22 399.876  11
  -4  10  -9 220.789 90.2131   7
   4 -10   9 291.531 182.990  11
  -4  10 -10 8894.79 463.422   7
   4  11 -13 239.137 154.062  15
   4  11 -13-105.915 86.4755  13
   4  11 -12 1534.15 280.375  15
   4  11 -12 1791.24 263.865  13
   4  11 -11 84.2157 162.728  15
   4  11 -11 298.639 164.114  13
   4  11 -10 103.844 215.788  15
   4  11 -10-8.56427 109.477  13
   4  11  -9 1716.51 398.350  15
   4  11  -9 1794.41 316.677  13
   4  11  -8 338.717 289.723  15
   4  11  -8 179.719 162.376  13
   4  11  -7 5087.18 564.178  13
   4  11  -7 5050.24 706.548  15
   4  11  -6 3481.62 637.353  15
   4  11  -6 2969.56 458.344  13
   4  11  -5 12067.4 889.622  13
   4  11  -5 12643.5 1191.73  15
   4  11  -4 1942.55 494.323  15
   4  11  -4 2370.16 412.641  13
   4  11  -3 4239.52 535.183  13
   4 -11  -3 3019.62 591.078  11
   4  11  -3 4766.12 706.520  15
   4  11  -2 18444.7 1042.86  13
   4 -11  -2 18757.7 1421.88  11
   4  11  -2 18000.3 1343.57  15
   4  11  -1 1032.13 336.300  15
   4  11  -1 1238.69 297.144  13
   4 -11  -1 1009.94 430.611  11
   4 -11   0 8414.87 960.147  11
   4 -11   1 222.312 277.784  11
   4 -11   2 10387.0 1081.23  11
   4 -11   3 600.880 375.583  11
  -4  11  -4 667.038 185.674   7
   4 -11   4 1209.39 412.595  11
  -4  11  -5 490.686 229.969   5
  -4  11  -5 212.860 138.587   7
  -4  11  -5 623.204 234.253   4
   4 -11   5 498.444 281.934  11
  -4  11  -6 5053.32 433.811   7
  -4  11  -6 5943.77 582.925   4
   4 -11   6 4467.86 653.099  11
  -4  11  -6 5659.84 580.536   5
  -4  11  -7 95.8142 108.055   7
   4 -11   7-49.3152 174.169  11
  -4  11  -8 211.050 126.863   7
   4 -11   8 431.502 286.270  11
  -4  11  -9 5048.07 368.579   7
   4 -11   9 4272.26 481.113  11
  -4  11 -10 60.2002 82.4563   7
   4  12 -12 653.092 222.762  15
   4  12 -12 560.503 159.792  13
   4  12 -11 355.859 198.610  15
   4  12 -11 347.540 144.935  13
   4  12 -10 1640.64 363.391  15
   4  12 -10 1522.54 258.259  13
   4  12  -9 5829.38 533.646  13
   4  12  -9 6573.42 734.318  15
   4  12  -8 251.557 166.993  15
   4  12  -8 579.207 225.964  13
   4  12  -7 242.830 216.722  15
   4  12  -7 19.3153 138.274  13
   4  12  -6 469.740 265.735  15
   4  12  -6 989.454 280.637  13
   4  12  -5 4347.17 552.878  13
   4  12  -5 5596.35 823.305  15
   4  12  -4 1351.06 466.581  15
   4  12  -4 1321.37 316.212  13
   4  12  -3 14225.7 959.873  13
   4 -12  -3 12005.3 1073.63  11
   4  12  -3 13715.1 1228.41  15
   4  12  -2 692.247 327.743  15
   4  12  -2 686.797 243.338  13
   4 -12  -2 712.631 353.315  11
   4  12  -1 18530.9 992.497  13
   4 -12  -1 14841.0 1291.14  11
   4  12  -1 18407.9 1300.00  15
   4 -12   0 262.447 260.601  11
   4 -12   1 22195.2 1574.50  11
   4 -12   2 5942.96 844.502  11
   4 -12   3 14785.2 1262.00  11
  -4  12  -4 2942.02 340.965   7
   4 -12   4 2860.10 589.841  11
  -4  12  -5 1065.91 290.370   5
  -4  12  -5 1037.45 207.705   7
  -4  12  -5 1232.77 307.917   4
   4 -12   5 1207.01 421.836  11
  -4  12  -6 11760.8 617.777   7
  -4  12  -6 12362.8 809.727   4
   4 -12   6 10007.8 930.969  11
  -4  12  -6 12228.1 818.277   5
  -4  12  -7 13882.9 657.199   7
   4 -12   7 12099.9 952.343  11
  -4  12  -8 99.1350 81.2263   7
   4 -12   8 86.1211 171.514  11
  -4  12  -9 58.7783 100.487   7
   4  13 -12 1547.90 298.575  15
   4  13 -12 1280.34 197.803  13
   4  13 -11 9670.03 567.186  13
   4  13 -11 10010.1 751.715  15
   4  13 -10 858.940 287.477  15
   4  13 -10 1154.51 235.153  13
   4  13  -9 6170.06 530.590  13
   4  13  -9 6360.18 717.595  15
   4  13  -8 140.390 170.544  15
   4  13  -8 0.07947 137.023  13
   4  13  -7 7868.38 662.907  13
   4  13  -7 7763.25 829.715  15
   4  13  -6 225.138 172.221  15
   4  13  -6 414.849 216.276  13
   4  13  -5 18422.2 1080.55  13
   4  13  -5 18308.7 1384.94  15
   4  13  -4 852.064 330.491  15
   4  13  -4 808.154 221.326  13
   4  13  -3-36.8895 196.442  15
   4  13  -3 329.971 209.800  13
   4 -13  -3 478.652 284.952  11
   4  13  -2 1687.47 438.158  15
   4  13  -2 1722.95 339.498  13
   4 -13  -2 1429.30 342.383  11
   4  13  -1 6114.71 599.438  13
   4 -13  -1 4885.22 739.269  11
   4  13  -1 6223.98 744.040  15
   4 -13   0 1794.50 449.531  11
   4 -13   1 3875.68 669.792  11
   4 -13   2 153.043 318.122  11
   4 -13   3 341.021 242.807  11
  -4  13  -4 297.089 145.857   5
  -4  13  -4 246.078 152.643   7
  -4  13  -4 403.932 217.433   4
   4 -13   4 134.566 273.682  11
  -4  13  -5 15386.1 716.548   7
  -4  13  -5 16257.4 972.304   4
   4 -13   5 13550.7 1083.75  11
  -4  13  -5 16680.5 981.777   5
  -4  13  -6 1284.14 292.308   5
  -4  13  -6 740.558 167.373   7
  -4  13  -6 1054.74 255.388   4
   4 -13   6 1314.74 387.872  11
  -4  13  -7 1060.49 191.794   7
  -4  13  -7 1318.22 246.660   4
   4 -13   7 1491.51 398.330  11
  -4  13  -7 1577.90 292.944   5
  -4  13  -8 1404.28 203.459   7
   4 -13   8 1314.32 266.069  11
   4  14 -11 6840.26 450.293  13
   4  14 -11 6844.96 590.216  15
   4  14 -10 14088.7 693.867  13
   4  14 -10 14951.9 935.121  15
   4  14  -9 15307.2 787.919  13
   4  14  -9 14873.2 1021.89  15
   4  14  -8 457.999 249.752  15
   4  14  -8 465.884 188.772  13
   4  14  -7 9053.57 677.712  13
  -4 -14   7 10010.6 637.277  27
   4  14  -7 9009.91 879.913  15
   4  14  -6 4022.62 483.080  13
  -4 -14   6 4792.71 448.891  27
   4  14  -6 3956.63 645.724  15
   4  14  -5 1739.93 482.893  15
   4  14  -5 1919.26 355.089  13
   4  14  -4 313.748 213.017  15
   4  14  -4-2.10826 168.028  13
   4  14  -3 798.579 296.623  15
   4  14  -3 901.615 263.109  13
   4  14  -2-16.4145 205.901  15
   4  14  -2 101.085 155.811  13
   4  14  -1 7130.19 611.248  13
   4 -14  -1 5510.99 754.761  11
   4  14  -1 6626.10 773.956  15
   4 -14   0 1085.79 401.800  11
   4 -14   1 555.497 361.676  11
   4 -14   2 802.364 403.509  11
   4 -14   3 1826.88 485.101  11
  -4  14  -4 1463.96 305.408   5
  -4  14  -4 999.265 206.197   7
  -4  14  -4 1376.06 309.603   4
   4 -14   4 1328.35 418.236  11
  -4  14  -5 4385.12 384.487   7
  -4  14  -5 4747.22 512.086   4
   4 -14   5 4520.55 629.704  11
  -4  14  -5 4681.26 498.580   5
  -4  14  -6 4604.85 375.186   7
  -4  14  -6 4445.90 465.268   4
   4 -14   6 4543.97 593.418  11
  -4  14  -6 4825.57 489.941   5
  -4  14  -7 16877.1 674.462   7
   4 -14   7 17571.2 1010.27  11
  -4  14  -8 295.250 114.094   7
   4  15 -10 847.439 227.122  15
   4  15 -10 788.727 170.116  13
   4  15  -9 27.4706 121.847  15
   4  15  -9 245.334 150.608  13
   4  15  -8 1177.77 349.674  15
   4  15  -8 1202.43 232.694  13
  -4 -15   8 1117.42 212.940  27
   4  15  -7 6621.67 569.084  13
  -4 -15   7 7484.09 525.395  27
   4  15  -7 6685.85 724.361  15
   4  15  -6 819.236 310.517  15
   4  15  -6 1113.41 253.287  13
  -4 -15   6 1073.95 199.292  27
   4  15  -5 7852.67 658.790  13
   4  15  -5 7174.12 809.846  15
   4  15  -4 774.456 298.932  15
   4  15  -4 791.017 251.956  13
  -4 -15   4 1039.29 208.245  27
   4  15  -3 1.39362 194.683  15
   4  15  -3 91.4363 142.471  13
  -4 -15   3 11.4266 141.688  27
   4  15  -2 2720.06 496.891  15
   4  15  -2 2702.19 396.458  13
   4 -15  -2 3332.28 544.447  11
   4  15  -1 8579.49 634.119  13
   4 -15  -1 7684.47 840.796  11
   4  15  -1 7849.13 785.385  15
   4 -15   0 2079.85 454.285  11
   4 -15   1 10904.0 1041.28  11
   4 -15   2 11422.6 1052.87  11
  -4  15  -3 14499.4 928.482   4
   4 -15   3 12280.0 1033.21  11
  -4  15  -3 14443.6 931.962   5
  -4  15  -4 9013.73 556.384   7
  -4  15  -4 9821.68 737.645   4
   4 -15   4 8974.70 850.734  11
  -4  15  -4 10250.3 753.255   5
  -4  15  -5 191.390 122.046   5
  -4  15  -5-54.8018 95.3866   7
  -4  15  -5-53.5389 120.105   4
   4 -15   5-219.163 199.235  11
  -4  15  -6 5142.52 387.516   7
  -4  15  -6 5769.51 494.476   4
   4 -15   6 5686.82 594.805  11
  -4  15  -6 5785.13 502.176   5
  -4  15  -7 3485.84 296.214   7
   4 -15   7 3120.04 423.219  11
   4  16 -10 442.252 182.713  15
   4  16 -10 240.929 110.458  13
   4  16  -9 296.500 177.445  15
   4  16  -9 327.391 148.627  13
  -4 -16   9 72.2080 91.0610  27
   4  16  -8 5376.42 446.668  13
  -4 -16   8 6191.76 443.674  27
   4  16  -8 5718.27 593.271  15
   4  16  -7 2638.69 440.201  15
   4  16  -7 2367.89 326.950  13
  -4 -16   7 2527.44 299.373  27
   4  16  -6 412.271 215.051  15
   4  16  -6 342.779 163.273  13
  -4 -16   6 193.046 121.390  27
   4  16  -5 481.994 197.767  15
   4  16  -5 1150.25 261.526  13
  -4 -16   5 1012.85 187.084  27
   4  16  -4 13176.9 830.803  13
   4  16  -4 12425.6 1033.50  15
   4  16  -3 1088.40 310.911  15
   4  16  -3 1464.05 287.796  13
   4  16  -2 185.086 216.799  15
   4  16  -2 96.6267 130.372  13
   4 -16  -2-156.470 236.243  11
  -4 -16   2-24.2964 134.954  27
   4  16  -1 917.245 312.147  15
   4  16  -1 535.392 186.018  13
   4 -16  -1 386.377 247.232  11
  -4 -16   1 406.101 147.387  27
   4 -16   0 15641.5 1142.66  11
   4 -16   1 1502.34 373.826  11
  -4  16  -2 1905.08 362.827   5
  -4  16  -2 1731.68 316.356   4
   4 -16   2 1118.84 319.169  11
  -4  16  -3-73.6679 131.045   5
  -4  16  -3-31.5426 137.623   4
   4 -16   3-114.990 187.072  11
  -4  16  -4 3085.24 315.806   7
  -4  16  -4 3489.74 425.458   4
   4 -16   4 2343.90 457.240  11
  -4  16  -4 3412.16 431.202   5
  -4  16  -5 18.8970 146.576   5
  -4  16  -5 37.4734 100.765   7
  -4  16  -5-3.97269 115.739   4
   4 -16   5-93.7372 196.095  11
  -4  16  -6 729.869 151.232   7
   4 -16   6 1238.86 286.164  11
   4  17  -9 96.2400 120.098  15
   4  17  -9 380.090 139.120  13
   4  17  -8 4652.27 385.228  13
  -4 -17   8 4242.84 354.329  27
   4  17  -8 4869.17 507.826  15
   4  17  -7 11602.9 636.512  13
  -4 -17   7 12027.9 617.337  27
   4  17  -7 11625.3 831.486  15
   4  17  -6 100.619 166.404  15
   4  17  -6 284.842 158.166  13
  -4 -17   6-89.7643 103.877  27
   4  17  -5 133.282 136.278  15
   4  17  -5 302.960 169.116  13
  -4 -17   5 202.373 116.828  27
   4  17  -4 5993.15 521.637  13
  -4 -17   4 7260.61 517.795  27
   4  17  -4 5425.84 640.787  15
   4  17  -3 8392.82 611.823  13
   4  17  -3 7750.41 745.815  15
   4  17  -2 1170.33 315.735  15
   4  17  -2 1438.68 259.761  13
  -4 -17   2 1467.68 228.051  27
   4 -17  -1 6901.77 655.491  11
  -4 -17   1 11627.8 655.546  27
  -4  17   0 830.493 302.853   5
  -4  17   0 496.289 209.238   4
   4 -17   0 569.630 236.087  11
  -4  17  -1 3405.99 467.222   5
  -4  17  -1 2844.35 396.719   4
   4 -17   1 2300.85 430.250  11
  -4  17  -2 9696.39 723.223   4
   4 -17   2 8349.61 765.709  11
  -4  17  -2 10239.7 746.321   5
  -4  17  -3 2840.68 381.588   4
   4 -17   3 2880.86 472.366  11
  -4  17  -3 3447.99 424.012   5
  -4  17  -4 4845.35 361.119   7
  -4  17  -4 5822.94 506.215   4
   4 -17   4 5153.19 577.536  11
  -4  17  -4 5993.29 519.170   5
  -4  17  -5 10136.2 499.805   7
   4 -17   5 11370.6 767.156  11
   4  18  -7 691.557 224.569  15
   4  18  -7 394.445 127.193  13
   4  18  -6 6941.86 483.453  13
  -4 -18   6 7309.38 460.117  27
   4  18  -6 6960.42 622.544  15
   4  18  -5 2750.34 423.905  15
   4  18  -5 2399.87 310.222  13
  -4  18   5 2857.05 388.014   4
  -4 -18   5 2343.83 275.628  27
   4  18  -4-213.417 193.183  15
   4  18  -4 29.2992 103.307  13
  -4 -18   4 38.5988 86.6397  27
   4  18  -3 315.745 165.788  15
  -4  18   3 317.180 176.339   5
   4  18  -3 169.200 124.034  13
  -4  18   3 507.951 205.504   4
  -4 -18   3 205.208 98.7995  27
   4  18  -2 202.786 141.078  15
  -4  18   2 548.011 215.078   5
   4  18  -2 427.737 152.094  13
  -4  18   2 412.300 213.785   4
  -4 -18   2 172.874 88.7186  27
  -4  18   1 38.7334 156.328   5
  -4  18   1 108.323 136.566   4
   4 -18  -1 87.0766 126.428  11
  -4 -18   1 115.045 124.887  27
  -4  18   0 169.505 156.042   5
  -4  18   0 253.503 196.709   4
   4 -18   0 138.684 180.476  11
  -4  18  -1 5373.43 521.992   4
   4 -18   1 3818.41 486.799  11
  -4  18  -1 5349.54 524.902   5
  -4  18  -2 15769.9 853.255   4
  -4  18  -2 15796.0 861.211   5
  -4  18  -3 3837.68 319.256   7
  -4  18  -3 4391.10 435.843   4
   4 -18   3 3658.73 455.100  11
  -4  18  -3 4696.39 454.308   5
  -4 -19   3 958.081 178.549  27
  -4  19   2 15126.3 830.594   4
  -4 -19   2 13133.9 626.900  27
  -4  19   2 15691.7 871.241   5
  -4  19   1 3706.57 423.342   4
  -4  19   1 4120.63 451.146   5
  -4  19   0 4418.43 452.860   4
  -4  19   0 4835.84 481.488   5
  -4  19  -1 468.998 168.105   5
  -4  19  -1 708.826 202.633   4
   5   0  -4-63.6072 158.343  11
   5   0  -3 1307.09 335.485  11
   5   0  -2 50.8023 219.522  11
   5   0  -1 3728.28 484.132  11
   5   0   0-132.354 198.246  11
   5   0   1 4739.31 599.747  11
   5   0   2-354.692 222.429  11
   5   0   3 12850.8 849.885  11
   5   0   4 665.240 301.337  11
   5  -1  -4 873.654 357.485  11
   5   1  -4 742.693 254.855  11
   5  -1  -3 2279.55 537.210  11
   5   1  -3 1345.72 345.548  11
   5  -1  -2 1811.62 392.201  11
   5   1  -2 1367.14 325.315  11
   5  -1  -1 957.355 284.494  11
   5   1  -1 1668.19 404.316  11
   5  -1   0 484.058 275.390  11
   5   1   0 7.81082 176.421  11
   5  -1   1 8227.21 792.733  11
   5   1   1 6114.13 640.222  11
   5  -1   2 83.4476 181.397  11
   5   1   2 358.100 211.957  11
   5   1   3 2916.66 630.916  11
   5  -1   3 392.892 170.141  11
   5  -1   4 5352.65 567.930  11
   5   1   4 5199.71 536.464  11
   5  -2  -4 4241.39 515.119  11
   5   2  -4 4125.15 501.380  11
   5  -2  -3 14329.2 911.484  11
   5   2  -3 15428.8 973.647  11
   5  -2  -2 502.867 329.081  11
   5   2  -2 608.619 238.991  11
   5  -2  -1 224.414 207.133  11
   5   2  -1 333.170 271.145  11
   5  -2   0 5261.75 595.891  11
   5   2   0 4950.82 566.117  11
   5  -2   1 22112.0 1163.67  11
   5   2   1 23880.1 1193.61  11
   5  -2   2 1706.63 351.067  11
   5   2   2 1364.56 299.431  11
   5  -2   3-34.4562 174.700  11
   5   2   3 824.870 329.504  11
   5   2   4 4568.08 547.667  11
   5  -2   4 3507.28 479.473  11
   5   3  -5 687.158 204.668  11
   5  -3  -4 5563.11 573.011  11
   5   3  -4 6908.22 666.113  11
   5   3  -3 2808.29 565.639  11
   5  -3  -3 82.6285 173.811  11
   5  -3  -2 13527.8 927.033  11
   5   3  -2 13690.3 930.346  11
   5  -3  -1 2796.96 436.564  11
   5   3  -1 2801.98 419.401  11
   5  -3   0 5140.94 620.249  11
   5   3   0 6450.62 657.342  11
   5   3   1 6244.31 882.903  11
   5  -3   1 2450.59 395.791  11
   5  -3   2 7300.94 696.442  11
   5   3   2 7184.82 636.318  11
   5  -3   3 1654.75 363.739  11
   5   3   3 618.267 194.027  11
   5  -3   4 1226.09 345.795  11
   5   3   4 1202.60 325.485  11
   5   4  -5 60.1250 133.798  11
   5   4  -4 3130.51 450.160  11
   5  -4  -3 789.540 275.172  11
   5   4  -3 257.758 159.070  11
   5   4  -2 4751.51 608.215  11
   5  -4  -2 3090.96 502.822  11
   5  -4  -1 904.109 255.216  11
   5   4  -1 1436.44 328.580  11
   5  -4   0 15134.8 1001.73  11
   5   4   0 15852.1 980.779  11
   5  -4   1 878.754 290.939  11
   5   4   1 660.012 253.687  11
   5  -4   2 11378.3 863.542  11
   5   4   2 12435.7 846.200  11
   5  -4   3 10237.6 796.750  11
   5   4   3 9715.03 711.130  11
   5  -4   4 11504.0 827.946  11
   5   5  -5 2284.68 368.301  11
   5   5  -4 4276.06 525.031  11
   5  -5  -3 1984.40 374.136  11
   5   5  -3 2022.51 359.845  11
   5  -5  -2 9121.58 793.456  11
   5   5  -2 9615.28 795.138  11
   5  -5  -1 516.411 272.859  11
   5   5  -1 292.442 210.113  11
   5  -5   0 1421.49 358.229  11
   5   5   0 2368.64 468.838  11
   5  -5   1 5250.41 604.994  11
   5   5   1 5026.75 529.054  11
   5  -5   2 16180.2 1028.22  11
   5   5   2 18716.6 1000.76  11
   5  -5   3 1185.72 320.751  11
   5   5   3 1795.11 412.175  11
   5   6  -5 130.910 181.533  11
   5   6  -4 12067.7 864.046  11
   5  -6  -3-33.5593 218.278  11
   5   6  -3 402.144 194.874  11
   5  -6  -2 6240.22 665.599  11
   5   6  -2 7844.53 733.512  11
   5  -6  -1 605.250 267.988  11
   5   6  -1 488.432 204.369  11
   5  -6   0 407.387 252.448  11
   5   6   0 405.216 212.809  11
   5  -6   1-26.4548 184.791  11
   5   6   1 314.412 217.089  11
   5  -6   2 897.743 309.774  11
   5   6   2 1804.77 392.965  11
   5   6   3 5136.50 504.126  11
   5  -6   3 4657.68 560.672  11
   5   7  -4 1101.99 277.123  11
   5   7  -3 60.6852 156.787  11
   5  -7  -2 1210.05 320.517  11
   5   7  -2 1725.25 356.219  11
   5  -7  -1 11843.1 889.423  11
   5   7  -1 13054.3 923.756  11
   5  -7   0 3033.45 464.202  11
   5   7   0 3374.77 459.005  11
   5  -7   1 6093.89 670.458  11
   5   7   1 7406.92 630.578  11
   5  -7   2 6241.52 638.894  11
   5   7   2 7968.67 633.877  11
   5   8  -4 4412.78 528.462  11
   5   8  -3 3091.70 497.124  11
   5   8  -2 1278.79 319.993  11
   5  -8  -1 622.227 217.037  11
   5   8  -1 678.099 299.420  11
   5  -8   0 5448.49 583.274  11
   5   8   0 5576.56 610.117  11
   5  -8   1 100.831 205.085  11
   5   8   1 414.850 192.846  11
   5   9  -3 313.436 189.281  11
   5   9  -2 46.7390 204.667  11
   5   9  -1 1034.71 291.164  11
   5   9   0 365.709 191.618  11
   0   0   0    0.00    0.00   0

TITL IT-24 in P2(1)/n
REM P2(1)/n (#14 in standard setting)
CELL 1.54184   4.411765  24.751713  18.672034  90.0000  96.6903  90.0000
ZERR    8.00   0.000272   0.001435   0.001145   0.0000   0.0057   0.0000
LATT  1
SYMM -x+1/2, y+1/2,-z+1/2
SFAC C H N O Cl Br
UNIT 128.00 112.00 24.00 24.00 24.00 16.00
TREF
HKLF 4
END
;
_shelx_hkl_checksum   60377
